# Supplementary material for: The Temporal and Geographical Dynamics of Potato Virus Y Diversity in Russia
Source: Int J Mol Sci. 2023 Oct 2;24(19):14833. doi: 10.3390/ijms241914833 (PMC10573581; doi:10.3390/ijms241914833)
Supplement: Supplementary file 1 [file ijms-24-14833-s001.zip]

Archive with 4 entries (4 files):
- ijms-2603006-supplementary.pdf
- Supplementary Table S1 - NGS-libraries-PVY contigs.xlsx
- Supplementary Table S2 - Nucleotide identity matrix.xlsx
- Supplementary Table S3 - Amino acid identity matrix.xlsx
