# Supplementary material for: The Temporal and Geographical Dynamics of Potato Virus Y Diversity in Russia
Source: Int J Mol Sci. 2023 Oct 2;24(19):14833. doi: 10.3390/ijms241914833 (PMC10573581; doi:10.3390/ijms241914833)
Supplement: Supplementary file 1 [file ijms-24-14833-s001.zip › Supplementary Table S1 - NGS-libraries-PVY contigs.xlsx]

## Sheet: Supplementary-Table-S1
Supplementary Table S1. Summary of NGS libraries and contigs.
Sample ID (type, year, location, Potato variety)	Collection date for leaves or tubers (tuber sprouts collection date)	Genbank accession number	NGS library ID	Biosample accession numbers (BioProject accession number PRJNA1002225)	Total number of reads in NGS library	Potato virus Y (PVY) reads in NGS library *	Percentage of PVY reads in NGS library	PVY Contig ID **	PVY Type	BlastN best-hit accession number for PVY contig	BlastN best-hit percent identity, % wth PVY contig	Detection of potato virus M (PVM), potato virus S (PVS)	PVM full-length contigs	PVS full-length contigs	Phytophthora contigs ***	Fusarium contigs ***	Ralstonia solanacearum contigs ***	Clavibacter michiganensis Subsp. sepedonicus contigs ***
Leaf-2021-Moscow-Indigo-1	28.07.2021	OR479974	S5129Nr33	SAMN36836106	32283299	1134301	0.0351358	L21MI33V	PVY-NTNa	MN216357.1	99.927	-	0	0	34	14	24	33
Leaf-2021-Moscow-Indigo-2	28.07.2021	OR479975	S5129Nr34	SAMN36836107	29036259	1140115	0.0392652	L21MI34V	PVY-NTNa	KX184817.1	99.856	PVM	7	0	22	9	20	25
Leaf-2021-Moscow-Indigo-3	28.07.2021	OR479976	S5129Nr35	SAMN36836108	32545185	1558813	0.0478969	L21MI35V	PVY-NTNa	MN216357.1	99.948	-	0	0	29	17	26	24
Leaf-2021-Moscow-Indigo-4	28.07.2021	OR479972	S5129Nr36	SAMN36836109	37057779	1870582	0.0504774	L21MI36V	PVY-NTNa	MN216356.1	99.958	PVM	6	0	21	14	24	17
Leaf-2021-Moscow-LaStrada-1	28.07.2021	OR479987	S5129Nr41	SAMN36836110	35027011	479823	0.0136987	L21ML41R	PVY-NTNa	MN216357.1	99.907	PVM	5	0	26	16	28	47
-	-	OR479988	-	-	-	-	-	L21ML41.2T	PVY-NTNa	MN216357.1	99.834
-	-	OR479981	-	-	-	-	-	L21ML41.1T	PVY-N:O	KY847960.1	99.335
Leaf-2021-Moscow-LaStrada-2	28.07.2021	OR479980	S5129Nr42	SAMN36836111	33241126	221625	0.00666719	L21ML42V	PVY-NTNa	MN216356.1	99.937	PVM	2	0	35	20	24	44
Leaf-2021-Moscow-LaStrada-3	28.07.2021	OR479973	S5129Nr43	SAMN36836112	32270557	396432	0.0122846	L21ML43V	PVY-NTNa	MN216357.1	99.948	PVM	4	0	22	11	18	25
Leaf-2021-Moscow-LaStrada-4	28.07.2021	OR479978	S5129Nr44	SAMN36836113	33010148	695791	0.0210781	L21ML44V	PVY-NTNa	KX184817.1	99.712	PVM	4	0	22	14	25	21
Leaf-2021-Astrakhan-Indigo-1	20.06.2021	OR479982	S5129Nr1	SAMN36836098	33658630	264181	0.00784883	L21AI1.1T	PVY-NTNa	MN216357.1	99.845	-	0	0	208	45	43	48
-	-	OR479989	-	-	-	-	-	L21AI1.3T	PVY-NTNb	OL472158.1	99.732
Leaf-2021-Astrakhan-Indigo-2	20.06.2021	OR479990	S5129Nr2	SAMN36836099	46005200	78135	0.00169839	L21AI2.2T	PVY-NTNb	OL472158.1	99.516	-	0	0	276	69	68	65
-	-	OR479986	-	-	-	-	-	L21AI2.1T	PVY-SYR-III	AB461453.1	99.296
-	-	OR479992	-	-	-	-	-	L21AI2.4T	PVY-SYR-III	AB461453.1	99.296
-	-	OR479991	-	-	-	-	-	L21AI2.3T	PVY-SYR-III	AB461453.1	99.255
Leaf-2021-Astrakhan-Indigo-3	20.06.2021	OR479979	S5129Nr3	SAMN36836100	34875268	25789	0.000739464	L21AI3V	PVY-NTNb	OL472152.1	99.69	-	0	0	388	57	54	54
Leaf-2021-Astrakhan-Indigo-4	20.06.2021	OR479997	S5129Nr4	SAMN36836101	39667803	78311	0.00197417	L21AI4T	PVY-NTNa	JF927761.1	99.855	-	0	0	303	54	75	84
Leaf-2021-Astrakhan-LaStrada-1	20.06.2021	OR479977	S5129Nr5	SAMN36836102	35940322	9163	0.00025495	L21AL5V	PVY-NTNb	OL472158.1	99.679	-	0	0	372	70	61	38
Leaf-2021-Astrakhan-LaStrada-2	20.06.2021	OR479983	S5129Nr6	SAMN36836103	37359069	30389	0.00081343	L21AL6.1V	PVY-NTNb	OL472152.1	99.68	-	0	0	258	65	59	53
-	-	OR479995	-	-	-	-	-	L21AL6.2V	PVY-NTNb	OL472152.1	99.721
-	-	OR479996	-	-	-	-	-	L21AL6R	PVY-NTNb	OL472152.1	99.762
-	-	OR480012	-	-	-	-	-	L21AL6.4R	PVY-NTNb	OL472158.1	99.804
Leaf-2021-Astrakhan-LaStrada-3	20.06.2021	OR479985	S5129Nr7	SAMN36836104	31547063	79094	0.00250717	L21AL7V	PVY-NTNa	MN216357.1	99.793	-	0	0	162	41	54	40
Leaf-2021-Astrakhan-LaStrada-4	20.06.2021	OR479993	S5129Nr8	SAMN36836105	29860112	49006	0.00164119	L21AL8.3V	PVY-NTNa	MN216356.1	99.74	-	0	0	131	31	47	75
-	-	OR479993	-	-	-	-	-	L21AL8.3V	PVY-NTNa	MN216356.1	99.74
-	-	OR479994	-	-	-	-	-	L21AL8.4V	PVY-NTNb	OL472158.1	99.359
Tuber-2021-Moscow-Indigo-1	09.09.2021 (13.03.2022)	OR479998	S5831Nr25	SAMN36836122	38502429	917781	0.023837	T21MI25V	PVY-NTNa	KX184817.1	99.887	PVM	3	0	201	50	31	33
-	-	OR480036	-	-	-	-	-	T21MI25.2T	PVY-NTNa	MN216357.1	99.979
-	-	OR480017	-	-	-	-	-	T21MI25R	PVY-NTNa	KX184817.1	99.897
-	-	OR480035	-	-	-	-	-	T21MI25.1T	PVY-NTNa	MN216357.1	99.938
Tuber-2021-Moscow-Indigo-2	09.09.2021 (13.03.2022)	OR480038	S5831Nr26	SAMN36836123	28152517	708723	0.0251744	T21MI26.2T	PVY-NTNa	MN216357.1	99.938	PVM	3	0	131	25	45	38
-	-	OR480037	-	-	-	-	-	T21MI26.1T	PVY-NTNb	OL472152.1	99.855
Tuber-2021-Moscow-Indigo-3	09.09.2021 (13.03.2022)	OR480040	S5831Nr27	SAMN36836124	37357371	949572	0.0254186	T21MI27.2T	PVY-NTNa	MN216357.1	99.969	PVM	4	0	176	27	29	21
-	-	OR480039	-	-	-	-	-	T21MI27.1T	PVY-NTNb	OL472152.1	99.876
		OR480019						T21MI27.2R	PVY-NTNb	OL472152.1	99.824
		OR480040						T21MI27.2T	PVY-NTNa	MN216357.1	99.969
Tuber-2021-Moscow-Indigo-4	09.09.2021 (13.03.2022)	OR479999	S5831Nr28	SAMN36836125	37239805	774453	0.0207964	T21MI28V	PVY-NTNa	KX184817.1	99.773	PVM	4	0	209	28	28	28
-	-	OR480042	-	-	-	-	-	T21MI28.2T	PVY-NTNa	MN216357.1	99.834
-	-	OR480041	-	-	-	-	-	T21MI28.1T	PVY-NTNb	OL472152.1	99.783
Tuber-2021-Moscow-LaStrada-1	09.09.2021 (13.03.2022)	OR480000	S5831Nr33	SAMN36836126	106683312	2526133	0.0236788	T21ML33V	PVY-NTNa	KX184817.1	99.866	PVM	3	0	48	26	21	32
-	-	OR480043	-	-	-	-	-	T21ML33T	PVY-NTNa	KX184817.1	99.856
Tuber-2021-Moscow-LaStrada-2	09.09.2021 (13.03.2022)	OR480020	S5831Nr34	SAMN36836127	109170018	1631269	0.0149425	T21ML34R	PVY-NTNa	KX184817.1	99.825	PVM	6	0	20	17	35	19
Tuber-2021-Moscow-LaStrada-3	09.09.2021 (13.03.2022)	OR480044	S5831Nr35	SAMN36836128	91509514	1409295	0.0154005	T21ML35T	PVY-NTNa	MN216357.1	99.896	PVM,PVS	3	3	28	22	28	28
-	-	OR480001	-	-	-	-	-	T21ML35V	PVY-NTNa	KX184817.1	99.825
Tuber-2021-Moscow-LaStrada-4	09.09.2021 (13.03.2022)	OR480070	S5831Nr36	SAMN36836129	124969530	1606197	0.0128527	T21ML36.1T	PVY-NTNa	MN216357.1	99.761	PVM,PVS	4	3	50	33	34	38
		OR480071						T21ML36.2T	PVY-NTNb	OL472152.1	99.72
Tuber-2021-Astrakhan-Indigo-1	09.09.2021 (9.03.2022)	OR480025	S5831Nr1	SAMN36836114	33551615	747922	0.0222917	T21AI1.5T	PVY-SYR-I	KC296434.1	99.442		0	0	144	20	33	42
-	-	OR480026	-	-	-	-	-	T21AI1.6T	PVY-SYR-I	KC296434.1	99.37
-	-	OR480023	-	-	-	-	-	T21AI1.3T	PVY-SYR-II	AB461453.1	99.369
-	-	OR480024	-	-	-	-	-	T21AI1.4T	PVY-SYR-III	AB461454.1	99.617
-	-	OR480021	-	-	-	-	-	T21AI1.1T	PVY-N:O	KY847960.1	99.419
-	-	OR480002	-	-	-	-	-	T21AI1R	PVY-N−Wi	JF927753.1	99.443
-	-	OR480022	-	-	-	-	-	T21AI1.2T	PVY-261−4	OL472146.1	99.35
Tuber-2021-Astrakhan-Indigo-2	09.09.2021 (9.03.2022)	OR480029	S5831Nr2	SAMN36836115	29811322	735947	0.0246868	T21AI2.3T	PVY-NTNa	MN216356.1	99.771	-	0	0	169	13	39	35
-	-	OR480030	-	-	-	-	-	T21AI2.4T	PVY-NTNb	OL472158.1	99.732
Tuber-2021-Astrakhan-Indigo-3	09.09.2021 (9.03.2022)	OR480003	S5831Nr3	SAMN36836116	28906395	610994	0.021137	T21AI3.1R	PVY-NTNb	OL472152.1	99.577	-	0	0	237	39	31	50
-	-	OR480004	-	-	-	-	-	T21AI3.2R	PVY-SYR-II	AB461453.1	99.337
Tuber-2021-Astrakhan-Indigo-4	09.09.2021 (9.03.2022)	OR480005	S5831Nr4	SAMN36836117	28528838	670137	0.0234898	T21AI4.1R	PVY-NTNa	MN216356.1	99.92	-	0	0	127	24	33	40
-	-	OR480031	-	-	-	-	-	T21AI4.1T	PVY-NTNa	MN216357.1	99.886
-	-	OR480006	-	-	-	-	-	T21AI4.2R	PVY-NTNb	OL472158.1	99.886
-	-	OR480032	-	-	-	-	-	T21AI4.2T	PVY-N:O	KY847960.1	99.284
Tuber-2021-Astrakhan-LaStrada-1	9.09.2021 (9.03.2022)	OR480008	S5831Nr5	SAMN36836118	31221849	550674	0.0176375	T21AL5.2R	PVY-SYR-I	AB270705.1	99.409	-	0	0	118	34	30	28
-	-	OR480007	-	-	-	-	-	T21AL5.1R	PVY-SYR-II	AB461452.1	99.503
Tuber-2021-Astrakhan-LaStrada-2	9.09.2021 (9.03.2022)	OR480009	S5831Nr6	SAMN36836119	28247988	385413	0.0136439	T21AL6.1R	PVY-NTNa	KX184817.1	99.825	-	0	0	65	20	19	30
-	-	OR480010	-	-	-	-	-	T21AL6.2R	PVY-NTNb	OL472152.1	99.794
-	-	OR480011	-	-	-	-	-	T21AL6.3R	PVY-NTNb	OL472158.1	99.835
-	-	OR480013	-	-	-	-	-	T21AL6.5R	PVY-NTNb	MW595181.1	99.484
Tuber-2021-Astrakhan-LaStrada-3	9.09.2021 (9.03.2022)	OR480016	S5831Nr7	SAMN36836120	28240725	406013	0.0143769	T21AL7.3R	PVY-NTNb	MW685827.1	99.44	-	0	0	183	61	18	49
-	-	OR480034	-	-	-	-	-	T21AL7.2T	PVY-NTNb	MW685827.1	99.326
-	-	OR480015	-	-	-	-	-	T21AL7.2R	PVY-SYR-II	AB461453.1	99.213
-	-	OR480014	-	-	-	-	-	T21AL7.1R	PVY-N−Wi	JF927760.1	99.577
-	-	OR480033	-	-	-	-	-	T21AL7.1T	PVY-N−Wi	JF927760.1	99.556
Tuber-2021-Astrakhan-LaStrada-4	9.09.2021 (9.03.2022)	OR480069	S5831Nr8	SAMN36836121	30487603	146198	0.00479533	T21AL8.1T	PVY-NTNb	OL472158.1	99.928	-	0	0	247	27	39	36
Leaf-2022-Moscow-Indigo-1	14.06.2022	-	S6572Nr3	SAMN36836132	37311263	0	0	-	-	-	-	-	-	-	-	-	-	-
Leaf-2022-Moscow-LaStrada-2	17.06.2022	-	S6572Nr4	SAMN36836133	46169066	0	0	-	-	-	-	-	-	-	-	-	-	-
Leaf-2022-Moscow-Indigo-3	16.08.2022	OR480053	S6572Nr6	SAMN36836134	46569758	520182	0.01117	L22MI6.1R	PVY-NTNa	MN216361.1	99.90	PVM	3	0	61	68	57	44
-	-	OR480054	-	-	-	-	-	L22MI6.2R	PVY-NTNb	OL472158.1	99.835
-	-	OR480055	-	-	-	-	-	L22MI6.3R	PVY-NTNb	OL472153.1	99.422
Leaf -2022-Moscow-LaStrada-4	16.08.2022	OR480045	S6572Nr7	SAMN36836135	39471420	70640	0.00178965	L22ML7.1T	PVY-NTNb	OL472158.1	99.327	PVM	3	0	55	76	40	35
-	-	OR480046	-	-	-	-	-	L22ML7.2T	PVY-N−Wi	MW685829.1	99.501
Leaf-2022-Astrakhan-Indigo-5	03.07.2022	OR480051	S6572Nr1	SAMN36836130	44755220	2017385	0.045076	L22AI1.5T	PVY-NTNa	MN216357.1	99.782	PVM	3	0	44	57	47	31
-	-	OR480050	-	-	-	-	-	L22AI1.4T	PVY-NTNb	OL472158.1	99.773
-	-	OR480049	-	-	-	-	-	L22AI1.3T	PVY-N:O	KY847960.1	99.377
-	-	OR480048	-	-	-	-	-	L22AI1.2T	PVY-N−Wi	JF927760.1	99.392
-	-	OR480052	-	-	-	-	-	L22AI1.5R	PVY-N−Wi	JF927760.1	99.247
Leaf-2022-Astrakhan-LaStrada-5	03.07.22	OR480065	S6572Nr2	SAMN36836131	44177278	1141423	0.0258373	L22AL2.1T	PVY-NTNb	OL472158.1	99.608	PVM	3	0	42	34	45	55
		OR480067						L22AL2.3T	PVY-SYR-II	AB461453.1	99.441
		OR480068						L22AL2.4T	PVY-SYR-II	AB461451.1	99.441
Tuber-2022-Moscow-Indigo-1	5-6.09.22 (8.03.2023)	OR480063	S7872Nr65	SAMN36836138	29426925	360961	0.0122664	T22MI65.3T	PVY-NTNa	KC296434.1	99.453	-	0	0	17	7	8	1
-	-	OR480062	-	-	-	-	-	T22MI65.1T	PVY-NTNb	MW595181.1	99.423
Tuber-2022-Moscow-LaStrada-2	5-6.09.22 (8.03.2023)	OR480056	S7872Nr66	SAMN36836139	31797718	56310	0.00177088	T22ML66.1R	PVY-NTNa	MN216356.1	99.74	PVM	2	0	22	15	20	25
-	-	OR480057	-	-	-	-	-	T22ML66.1V	PVY-NTNa	MN216356.1	99.729
-	-	OR480064	-	-	-	-	-	T22ML66.1T	PVY-NTNa	MN216356.1	99.719
Tuber-2022-Astrakhan-Indigo-3	06.08.22 (28.10.2022)	OR480058	S7872Nr63	SAMN36836136	26987593	1975233	0.0731904	T22AI63.1T	PVY-NTNb	OL472158.1	99.649	PVM	3	0	9	12	8	5
Tuber-2022-Astrakhan LaStrada-4	06.08.22 (28.10.2022)	OR480061	S7872Nr64	SAMN36836137	26862043	618680	0.0230318	T22AL64.2T	PVY-SYR-III	AB461454.1	99.565	PVM	6	0	19	11	14	8
* Number of reads aligned to a representative set of full-length genomic RNA sequences of all known types of PVY.
** Nucleotide sequences of the contigs are presented in Appendix A (submitted to GenBank, accession numbers pending).
*** Number of contigs longer than 300 nt
