# Supplementary material for: The Temporal and Geographical Dynamics of Potato Virus Y Diversity in Russia
Source: Int J Mol Sci. 2023 Oct 2;24(19):14833. doi: 10.3390/ijms241914833 (PMC10573581; doi:10.3390/ijms241914833)
Supplement: Supplementary file 1 [file ijms-24-14833-s001.zip › Supplementary Table S2 - Nucleotide identity matrix.xlsx]

## Sheet: Supplementary Table S2 - Nucleo
Supplementary Table S2. Nucleotide identity matrix of full-length PVY genomes.
	AJ890348.1_PVY_C	HQ912910.1_PVY_O5	HQ912898.1_PVY_O5	HQ912912.1_PVY_O5	HQ912906.1_PVY_O5	HQ912915.1_PVY_O5	HQ912913.1_PVY_O	HQ912897.1_PVY_O	HQ912914.1_PVY_O	HQ912907.1_PVY_O5	HQ912901.1_PVY_O5	HQ912899.1_PVY_O5	HQ912900.1_PVY_O5	HQ912903.1_PVY_O5	HQ912902.1_PVY_O5	HQ912908.1_PVY_O5	HQ912905.1_PVY_O5	HQ912911.1_PVY_O5	HQ912904.1_PVY_O5	HQ912909.1_PVY_O5	HQ912865.1_PVY_O	HM367075.1_PVY_O5	JQ969036.2_PVY_Eu-N	HQ912864.1_PVY_O	HQ912890.1_PVY_O	HQ912887.1_PVY_O5	HQ912885.1_PVY_O5	HQ912882.1_PVY_O5	HQ912888.1_PVY_O	HQ912895.1_PVY_O	HQ912880.1_PVY_O5	FJ643477.1_PVY_O5	HQ912893.1_PVY_O	HQ912881.1_PVY_O5	HQ912879.1_PVY_O5	HQ912894.1_PVY_O	HQ912886.1_PVY_O5	HQ912883.1_PVY_O5	HQ912892.1_PVY_O	HQ912874.1_PVY_O5	FJ643479.1_PVY_O	HQ912875.1_PVY_O5	HQ912889.1_PVY_O	HQ912877.1_PVY_O5	HQ912891.1_PVY_O	HQ912873.1_PVY_O5	HQ912878.1_PVY_O5	HQ912884.1_PVY_O5	FJ643478.1_PVY_O5
AJ890348.1_PVY_C	1.0	0.899	0.898	0.898	0.899	0.898	0.901	0.901	0.901	0.899	0.898	0.899	0.899	0.898	0.899	0.899	0.899	0.899	0.899	0.899	0.902	0.902	0.838	0.902	0.901	0.899	0.899	0.899	0.903	0.901	0.899	0.899	0.901	0.899	0.898	0.9	0.899	0.898	0.901	0.899	0.9	0.899	0.901	0.899	0.9	0.899	0.899	0.898	0.897
HQ912910.1_PVY_O5	0.899	1.0	0.987	0.989	0.998	0.987	0.978	0.976	0.975	0.998	0.998	0.998	0.998	0.998	0.998	0.998	0.998	0.988	0.998	0.999	0.976	0.975	0.828	0.976	0.976	0.998	0.998	0.999	0.977	0.975	0.999	0.998	0.976	0.999	0.998	0.976	0.999	0.996	0.977	0.998	0.976	0.997	0.975	0.997	0.976	0.998	0.997	0.995	0.994
HQ912898.1_PVY_O5	0.898	0.987	1.0	0.998	0.986	0.996	0.976	0.974	0.973	0.986	0.987	0.987	0.986	0.986	0.987	0.987	0.986	0.996	0.986	0.987	0.974	0.974	0.827	0.974	0.974	0.987	0.987	0.987	0.975	0.973	0.987	0.987	0.974	0.987	0.986	0.974	0.987	0.986	0.974	0.987	0.974	0.987	0.973	0.987	0.974	0.987	0.987	0.987	0.986
HQ912912.1_PVY_O5	0.898	0.989	0.998	1.0	0.988	0.996	0.977	0.975	0.974	0.988	0.988	0.988	0.987	0.987	0.988	0.988	0.988	0.996	0.988	0.988	0.975	0.974	0.827	0.975	0.975	0.988	0.988	0.989	0.976	0.974	0.988	0.988	0.975	0.989	0.988	0.975	0.989	0.987	0.975	0.989	0.975	0.988	0.974	0.988	0.975	0.988	0.988	0.988	0.987
HQ912906.1_PVY_O5	0.899	0.998	0.986	0.988	1.0	0.987	0.977	0.975	0.974	0.998	0.998	0.997	0.997	0.997	0.998	0.998	0.997	0.987	0.997	0.998	0.975	0.974	0.828	0.975	0.975	0.997	0.997	0.998	0.976	0.975	0.998	0.997	0.975	0.998	0.999	0.975	0.998	0.995	0.976	0.997	0.975	0.996	0.974	0.997	0.975	0.997	0.997	0.995	0.993
HQ912915.1_PVY_O5	0.898	0.987	0.996	0.996	0.987	1.0	0.977	0.975	0.974	0.987	0.987	0.987	0.986	0.986	0.987	0.987	0.987	0.996	0.987	0.987	0.975	0.975	0.826	0.975	0.975	0.987	0.987	0.987	0.976	0.974	0.987	0.987	0.975	0.988	0.987	0.975	0.988	0.987	0.975	0.988	0.975	0.987	0.974	0.987	0.975	0.987	0.987	0.987	0.986
HQ912913.1_PVY_O	0.901	0.978	0.976	0.977	0.977	0.977	1.0	0.995	0.986	0.978	0.978	0.977	0.977	0.978	0.978	0.978	0.977	0.977	0.977	0.978	0.988	0.994	0.831	0.995	0.995	0.978	0.978	0.978	0.989	0.994	0.978	0.978	0.995	0.978	0.977	0.993	0.978	0.977	0.978	0.978	0.994	0.978	0.988	0.977	0.978	0.978	0.978	0.978	0.976
HQ912897.1_PVY_O	0.901	0.976	0.974	0.975	0.975	0.975	0.995	1.0	0.987	0.975	0.975	0.975	0.975	0.975	0.975	0.976	0.975	0.975	0.975	0.975	0.989	0.997	0.83	0.998	0.997	0.976	0.975	0.976	0.99	0.996	0.975	0.975	0.997	0.976	0.975	0.996	0.976	0.975	0.978	0.976	0.997	0.975	0.989	0.975	0.977	0.976	0.976	0.975	0.974
HQ912914.1_PVY_O	0.901	0.975	0.973	0.974	0.974	0.974	0.986	0.987	1.0	0.974	0.975	0.974	0.974	0.974	0.975	0.975	0.974	0.975	0.974	0.975	0.987	0.986	0.831	0.986	0.986	0.975	0.975	0.975	0.988	0.985	0.975	0.975	0.986	0.975	0.974	0.986	0.975	0.974	0.977	0.975	0.986	0.974	0.987	0.974	0.977	0.975	0.975	0.975	0.973
HQ912907.1_PVY_O5	0.899	0.998	0.986	0.988	0.998	0.987	0.978	0.975	0.974	1.0	0.999	0.997	0.997	0.997	0.998	0.997	0.997	0.987	0.997	0.998	0.975	0.974	0.828	0.975	0.976	0.997	0.997	0.998	0.976	0.975	0.998	0.997	0.975	0.998	0.998	0.975	0.998	0.995	0.976	0.997	0.975	0.996	0.974	0.997	0.976	0.997	0.997	0.995	0.993
HQ912901.1_PVY_O5	0.898	0.998	0.987	0.988	0.998	0.987	0.978	0.975	0.975	0.999	1.0	0.997	0.997	0.997	0.998	0.997	0.997	0.987	0.997	0.998	0.975	0.975	0.828	0.975	0.975	0.997	0.997	0.998	0.976	0.975	0.998	0.997	0.975	0.998	0.998	0.975	0.998	0.995	0.976	0.997	0.975	0.996	0.974	0.997	0.976	0.997	0.997	0.995	0.993
HQ912899.1_PVY_O5	0.899	0.998	0.987	0.988	0.997	0.987	0.977	0.975	0.974	0.997	0.997	1.0	0.999	0.997	0.998	0.997	0.997	0.987	0.997	0.998	0.975	0.975	0.828	0.975	0.975	0.997	0.997	0.998	0.976	0.975	0.998	0.997	0.975	0.998	0.997	0.975	0.998	0.995	0.976	0.997	0.975	0.996	0.974	0.996	0.976	0.997	0.996	0.994	0.993
HQ912900.1_PVY_O5	0.899	0.998	0.986	0.987	0.997	0.986	0.977	0.975	0.974	0.997	0.997	0.999	1.0	0.997	0.997	0.997	0.997	0.987	0.997	0.997	0.975	0.974	0.827	0.975	0.975	0.997	0.996	0.998	0.976	0.974	0.997	0.997	0.974	0.998	0.997	0.975	0.998	0.995	0.975	0.996	0.974	0.996	0.974	0.996	0.975	0.997	0.996	0.994	0.993
HQ912903.1_PVY_O5	0.898	0.998	0.986	0.987	0.997	0.986	0.978	0.975	0.974	0.997	0.997	0.997	0.997	1.0	0.997	0.997	0.997	0.987	0.997	0.997	0.975	0.974	0.827	0.975	0.975	0.997	0.996	0.998	0.976	0.975	0.997	0.997	0.975	0.998	0.997	0.975	0.998	0.995	0.976	0.996	0.975	0.996	0.974	0.996	0.976	0.997	0.996	0.994	0.993
HQ912902.1_PVY_O5	0.899	0.998	0.987	0.988	0.998	0.987	0.978	0.975	0.975	0.998	0.998	0.998	0.997	0.997	1.0	0.998	0.998	0.988	0.998	0.998	0.976	0.975	0.828	0.975	0.976	0.997	0.997	0.998	0.976	0.975	0.998	0.997	0.975	0.998	0.998	0.975	0.998	0.995	0.976	0.997	0.975	0.997	0.975	0.997	0.976	0.997	0.997	0.995	0.994
HQ912908.1_PVY_O5	0.899	0.998	0.987	0.988	0.998	0.987	0.978	0.976	0.975	0.997	0.997	0.997	0.997	0.997	0.998	1.0	0.997	0.987	0.997	0.998	0.975	0.975	0.828	0.976	0.976	0.997	0.997	0.998	0.977	0.975	0.998	0.997	0.975	0.998	0.997	0.975	0.998	0.995	0.976	0.997	0.975	0.996	0.975	0.997	0.976	0.997	0.997	0.995	0.993
HQ912905.1_PVY_O5	0.899	0.998	0.986	0.988	0.997	0.987	0.977	0.975	0.974	0.997	0.997	0.997	0.997	0.997	0.998	0.997	1.0	0.987	0.997	0.997	0.975	0.974	0.827	0.975	0.975	0.997	0.997	0.998	0.976	0.975	0.998	0.997	0.975	0.998	0.997	0.975	0.998	0.995	0.975	0.997	0.975	0.996	0.974	0.996	0.975	0.997	0.996	0.994	0.993
HQ912911.1_PVY_O5	0.899	0.988	0.996	0.996	0.987	0.996	0.977	0.975	0.975	0.987	0.987	0.987	0.987	0.987	0.988	0.987	0.987	1.0	0.987	0.987	0.975	0.975	0.827	0.975	0.976	0.988	0.988	0.988	0.976	0.974	0.988	0.988	0.975	0.988	0.987	0.975	0.988	0.987	0.976	0.988	0.975	0.988	0.974	0.987	0.976	0.988	0.988	0.987	0.987
HQ912904.1_PVY_O5	0.899	0.998	0.986	0.988	0.997	0.987	0.977	0.975	0.974	0.997	0.997	0.997	0.997	0.997	0.998	0.997	0.997	0.987	1.0	0.997	0.975	0.974	0.828	0.975	0.975	0.997	0.997	0.998	0.976	0.974	0.998	0.997	0.975	0.998	0.997	0.975	0.998	0.995	0.976	0.997	0.975	0.996	0.974	0.996	0.975	0.997	0.996	0.994	0.993
HQ912909.1_PVY_O5	0.899	0.999	0.987	0.988	0.998	0.987	0.978	0.975	0.975	0.998	0.998	0.998	0.997	0.997	0.998	0.998	0.997	0.987	0.997	1.0	0.975	0.975	0.828	0.975	0.975	0.997	0.997	0.998	0.976	0.975	0.998	0.997	0.975	0.998	0.998	0.975	0.998	0.995	0.976	0.997	0.975	0.997	0.974	0.997	0.976	0.997	0.997	0.995	0.994
HQ912865.1_PVY_O	0.902	0.976	0.974	0.975	0.975	0.975	0.988	0.989	0.987	0.975	0.975	0.975	0.975	0.975	0.976	0.975	0.975	0.975	0.975	0.975	1.0	0.988	0.832	0.989	0.989	0.975	0.975	0.976	0.994	0.987	0.975	0.975	0.988	0.976	0.975	0.988	0.975	0.975	0.977	0.975	0.988	0.975	0.995	0.975	0.977	0.975	0.975	0.975	0.974
HM367075.1_PVY_O5	0.902	0.975	0.974	0.974	0.974	0.975	0.994	0.997	0.986	0.974	0.975	0.975	0.974	0.974	0.975	0.975	0.974	0.975	0.974	0.975	0.988	1.0	0.831	0.997	0.997	0.975	0.975	0.975	0.989	0.996	0.975	0.975	0.997	0.975	0.974	0.995	0.975	0.974	0.977	0.975	0.996	0.974	0.988	0.974	0.977	0.975	0.975	0.975	0.974
JQ969036.2_PVY_Eu-N	0.838	0.828	0.827	0.827	0.828	0.826	0.831	0.83	0.831	0.828	0.828	0.828	0.827	0.827	0.828	0.828	0.827	0.827	0.828	0.828	0.832	0.831	1.0	0.831	0.83	0.828	0.828	0.828	0.832	0.83	0.828	0.828	0.83	0.828	0.828	0.83	0.827	0.827	0.83	0.828	0.83	0.828	0.831	0.828	0.83	0.829	0.828	0.828	0.827
HQ912864.1_PVY_O	0.902	0.976	0.974	0.975	0.975	0.975	0.995	0.998	0.986	0.975	0.975	0.975	0.975	0.975	0.975	0.976	0.975	0.975	0.975	0.975	0.989	0.997	0.831	1.0	0.998	0.975	0.975	0.976	0.99	0.996	0.976	0.975	0.997	0.976	0.975	0.996	0.976	0.975	0.978	0.976	0.997	0.975	0.989	0.975	0.978	0.976	0.975	0.975	0.974
HQ912890.1_PVY_O	0.901	0.976	0.974	0.975	0.975	0.975	0.995	0.997	0.986	0.976	0.975	0.975	0.975	0.975	0.976	0.976	0.975	0.976	0.975	0.975	0.989	0.997	0.83	0.998	1.0	0.976	0.975	0.976	0.99	0.997	0.976	0.976	0.998	0.976	0.975	0.996	0.976	0.975	0.978	0.976	0.997	0.975	0.989	0.975	0.978	0.976	0.976	0.975	0.974
HQ912887.1_PVY_O5	0.899	0.998	0.987	0.988	0.997	0.987	0.978	0.976	0.975	0.997	0.997	0.997	0.997	0.997	0.997	0.997	0.997	0.988	0.997	0.997	0.975	0.975	0.828	0.975	0.976	1.0	0.999	0.998	0.976	0.975	0.997	0.999	0.975	0.998	0.997	0.975	0.998	0.995	0.976	0.998	0.975	0.997	0.975	0.997	0.976	0.998	0.997	0.995	0.994
HQ912885.1_PVY_O5	0.899	0.998	0.987	0.988	0.997	0.987	0.978	0.975	0.975	0.997	0.997	0.997	0.996	0.996	0.997	0.997	0.997	0.988	0.997	0.997	0.975	0.975	0.828	0.975	0.975	0.999	1.0	0.997	0.976	0.975	0.997	0.999	0.975	0.998	0.997	0.975	0.997	0.995	0.976	0.998	0.975	0.997	0.974	0.997	0.976	0.998	0.997	0.995	0.994
HQ912882.1_PVY_O5	0.899	0.999	0.987	0.989	0.998	0.987	0.978	0.976	0.975	0.998	0.998	0.998	0.998	0.998	0.998	0.998	0.998	0.988	0.998	0.998	0.976	0.975	0.828	0.976	0.976	0.998	0.997	1.0	0.976	0.975	0.998	0.997	0.975	1.0	0.998	0.975	0.999	0.996	0.976	0.997	0.975	0.997	0.975	0.997	0.976	0.997	0.997	0.995	0.994
HQ912888.1_PVY_O	0.903	0.977	0.975	0.976	0.976	0.976	0.989	0.99	0.988	0.976	0.976	0.976	0.976	0.976	0.976	0.977	0.976	0.976	0.976	0.976	0.994	0.989	0.832	0.99	0.99	0.976	0.976	0.976	1.0	0.988	0.976	0.976	0.989	0.977	0.976	0.989	0.977	0.976	0.978	0.977	0.989	0.976	0.993	0.976	0.978	0.976	0.976	0.976	0.975
HQ912895.1_PVY_O	0.901	0.975	0.973	0.974	0.975	0.974	0.994	0.996	0.985	0.975	0.975	0.975	0.974	0.975	0.975	0.975	0.975	0.974	0.974	0.975	0.987	0.996	0.83	0.996	0.997	0.975	0.975	0.975	0.988	1.0	0.975	0.975	0.997	0.975	0.975	0.995	0.975	0.974	0.977	0.975	0.996	0.975	0.988	0.975	0.976	0.975	0.975	0.975	0.974
HQ912880.1_PVY_O5	0.899	0.999	0.987	0.988	0.998	0.987	0.978	0.975	0.975	0.998	0.998	0.998	0.997	0.997	0.998	0.998	0.998	0.988	0.998	0.998	0.975	0.975	0.828	0.976	0.976	0.997	0.997	0.998	0.976	0.975	1.0	0.997	0.975	0.998	0.998	0.975	0.998	0.995	0.976	0.997	0.975	0.997	0.975	0.997	0.976	0.997	0.997	0.995	0.994
FJ643477.1_PVY_O5	0.899	0.998	0.987	0.988	0.997	0.987	0.978	0.975	0.975	0.997	0.997	0.997	0.997	0.997	0.997	0.997	0.997	0.988	0.997	0.997	0.975	0.975	0.828	0.975	0.976	0.999	0.999	0.997	0.976	0.975	0.997	1.0	0.975	0.998	0.997	0.975	0.998	0.995	0.977	0.998	0.975	0.997	0.975	0.997	0.976	0.998	0.997	0.995	0.994
HQ912893.1_PVY_O	0.901	0.976	0.974	0.975	0.975	0.975	0.995	0.997	0.986	0.975	0.975	0.975	0.974	0.975	0.975	0.975	0.975	0.975	0.975	0.975	0.988	0.997	0.83	0.997	0.998	0.975	0.975	0.975	0.989	0.997	0.975	0.975	1.0	0.975	0.975	0.996	0.975	0.975	0.977	0.975	0.997	0.975	0.988	0.975	0.977	0.975	0.975	0.975	0.974
HQ912881.1_PVY_O5	0.899	0.999	0.987	0.989	0.998	0.988	0.978	0.976	0.975	0.998	0.998	0.998	0.998	0.998	0.998	0.998	0.998	0.988	0.998	0.998	0.976	0.975	0.828	0.976	0.976	0.998	0.998	1.0	0.977	0.975	0.998	0.998	0.975	1.0	0.998	0.976	1.0	0.997	0.976	0.998	0.975	0.997	0.975	0.997	0.976	0.998	0.997	0.995	0.994
HQ912879.1_PVY_O5	0.898	0.998	0.986	0.988	0.999	0.987	0.977	0.975	0.974	0.998	0.998	0.997	0.997	0.997	0.998	0.997	0.997	0.987	0.997	0.998	0.975	0.974	0.828	0.975	0.975	0.997	0.997	0.998	0.976	0.975	0.998	0.997	0.975	0.998	1.0	0.975	0.998	0.995	0.976	0.997	0.975	0.996	0.974	0.997	0.975	0.997	0.997	0.995	0.993
HQ912894.1_PVY_O	0.9	0.976	0.974	0.975	0.975	0.975	0.993	0.996	0.986	0.975	0.975	0.975	0.975	0.975	0.975	0.975	0.975	0.975	0.975	0.975	0.988	0.995	0.83	0.996	0.996	0.975	0.975	0.975	0.989	0.995	0.975	0.975	0.996	0.976	0.975	1.0	0.975	0.975	0.977	0.975	0.995	0.975	0.988	0.975	0.977	0.975	0.975	0.975	0.974
HQ912886.1_PVY_O5	0.899	0.999	0.987	0.989	0.998	0.988	0.978	0.976	0.975	0.998	0.998	0.998	0.998	0.998	0.998	0.998	0.998	0.988	0.998	0.998	0.975	0.975	0.827	0.976	0.976	0.998	0.997	0.999	0.977	0.975	0.998	0.998	0.975	1.0	0.998	0.975	1.0	0.997	0.976	0.997	0.975	0.997	0.975	0.997	0.976	0.998	0.997	0.995	0.994
HQ912883.1_PVY_O5	0.898	0.996	0.986	0.987	0.995	0.987	0.977	0.975	0.974	0.995	0.995	0.995	0.995	0.995	0.995	0.995	0.995	0.987	0.995	0.995	0.975	0.974	0.827	0.975	0.975	0.995	0.995	0.996	0.976	0.974	0.995	0.995	0.975	0.997	0.995	0.975	0.997	1.0	0.975	0.995	0.975	0.995	0.974	0.995	0.975	0.995	0.995	0.996	0.995
HQ912892.1_PVY_O	0.901	0.977	0.974	0.975	0.976	0.975	0.978	0.978	0.977	0.976	0.976	0.976	0.975	0.976	0.976	0.976	0.975	0.976	0.976	0.976	0.977	0.977	0.83	0.978	0.978	0.976	0.976	0.976	0.978	0.977	0.976	0.977	0.977	0.976	0.976	0.977	0.976	0.975	1.0	0.976	0.977	0.976	0.977	0.976	0.993	0.976	0.976	0.976	0.975
HQ912874.1_PVY_O5	0.899	0.998	0.987	0.989	0.997	0.988	0.978	0.976	0.975	0.997	0.997	0.997	0.996	0.996	0.997	0.997	0.997	0.988	0.997	0.997	0.975	0.975	0.828	0.976	0.976	0.998	0.998	0.997	0.977	0.975	0.997	0.998	0.975	0.998	0.997	0.975	0.997	0.995	0.976	1.0	0.975	0.999	0.975	0.997	0.976	0.998	0.997	0.995	0.994
FJ643479.1_PVY_O	0.9	0.976	0.974	0.975	0.975	0.975	0.994	0.997	0.986	0.975	0.975	0.975	0.974	0.975	0.975	0.975	0.975	0.975	0.975	0.975	0.988	0.996	0.83	0.997	0.997	0.975	0.975	0.975	0.989	0.996	0.975	0.975	0.997	0.975	0.975	0.995	0.975	0.975	0.977	0.975	1.0	0.975	0.988	0.975	0.977	0.975	0.975	0.975	0.974
HQ912875.1_PVY_O5	0.899	0.997	0.987	0.988	0.996	0.987	0.978	0.975	0.974	0.996	0.996	0.996	0.996	0.996	0.997	0.996	0.996	0.988	0.996	0.997	0.975	0.974	0.828	0.975	0.975	0.997	0.997	0.997	0.976	0.975	0.997	0.997	0.975	0.997	0.996	0.975	0.997	0.995	0.976	0.999	0.975	1.0	0.974	0.997	0.976	0.997	0.997	0.995	0.994
HQ912889.1_PVY_O	0.901	0.975	0.973	0.974	0.974	0.974	0.988	0.989	0.987	0.974	0.974	0.974	0.974	0.974	0.975	0.975	0.974	0.974	0.974	0.974	0.995	0.988	0.831	0.989	0.989	0.975	0.974	0.975	0.993	0.988	0.975	0.975	0.988	0.975	0.974	0.988	0.975	0.974	0.977	0.975	0.988	0.974	1.0	0.974	0.977	0.975	0.975	0.974	0.973
HQ912877.1_PVY_O5	0.899	0.997	0.987	0.988	0.997	0.987	0.977	0.975	0.974	0.997	0.997	0.996	0.996	0.996	0.997	0.997	0.996	0.987	0.996	0.997	0.975	0.974	0.828	0.975	0.975	0.997	0.997	0.997	0.976	0.975	0.997	0.997	0.975	0.997	0.997	0.975	0.997	0.995	0.976	0.997	0.975	0.997	0.974	1.0	0.976	0.997	0.997	0.995	0.994
HQ912891.1_PVY_O	0.9	0.976	0.974	0.975	0.975	0.975	0.978	0.977	0.977	0.976	0.976	0.976	0.975	0.976	0.976	0.976	0.975	0.976	0.975	0.976	0.977	0.977	0.83	0.978	0.978	0.976	0.976	0.976	0.978	0.976	0.976	0.976	0.977	0.976	0.975	0.977	0.976	0.975	0.993	0.976	0.977	0.976	0.977	0.976	1.0	0.976	0.976	0.976	0.975
HQ912873.1_PVY_O5	0.899	0.998	0.987	0.988	0.997	0.987	0.978	0.976	0.975	0.997	0.997	0.997	0.997	0.997	0.997	0.997	0.997	0.988	0.997	0.997	0.975	0.975	0.829	0.976	0.976	0.998	0.998	0.997	0.976	0.975	0.997	0.998	0.975	0.998	0.997	0.975	0.998	0.995	0.976	0.998	0.975	0.997	0.975	0.997	0.976	1.0	0.997	0.995	0.994
HQ912878.1_PVY_O5	0.899	0.997	0.987	0.988	0.997	0.987	0.978	0.976	0.975	0.997	0.997	0.996	0.996	0.996	0.997	0.997	0.996	0.988	0.996	0.997	0.975	0.975	0.828	0.975	0.976	0.997	0.997	0.997	0.976	0.975	0.997	0.997	0.975	0.997	0.997	0.975	0.997	0.995	0.976	0.997	0.975	0.997	0.975	0.997	0.976	0.997	1.0	0.995	0.994
HQ912884.1_PVY_O5	0.898	0.995	0.987	0.988	0.995	0.987	0.978	0.975	0.975	0.995	0.995	0.994	0.994	0.994	0.995	0.995	0.994	0.987	0.994	0.995	0.975	0.975	0.828	0.975	0.975	0.995	0.995	0.995	0.976	0.975	0.995	0.995	0.975	0.995	0.995	0.975	0.995	0.996	0.976	0.995	0.975	0.995	0.974	0.995	0.976	0.995	0.995	1.0	0.997
FJ643478.1_PVY_O5	0.897	0.994	0.986	0.987	0.993	0.986	0.976	0.974	0.973	0.993	0.993	0.993	0.993	0.993	0.994	0.993	0.993	0.987	0.993	0.994	0.974	0.974	0.827	0.974	0.974	0.994	0.994	0.994	0.975	0.974	0.994	0.994	0.974	0.994	0.993	0.974	0.994	0.995	0.975	0.994	0.974	0.994	0.973	0.994	0.975	0.994	0.994	0.997	1.0
HQ912876.1_PVY_O5	0.899	0.997	0.987	0.988	0.997	0.987	0.978	0.976	0.975	0.997	0.997	0.997	0.996	0.996	0.997	0.997	0.996	0.988	0.996	0.997	0.975	0.975	0.828	0.976	0.976	0.997	0.997	0.997	0.977	0.975	0.997	0.997	0.975	0.997	0.997	0.975	0.997	0.995	0.976	0.997	0.975	0.997	0.975	0.997	0.976	0.998	0.997	0.995	0.994
X97895.1_PVY_Eu-N	0.838	0.828	0.826	0.827	0.827	0.826	0.831	0.83	0.83	0.828	0.827	0.827	0.827	0.827	0.827	0.827	0.827	0.826	0.828	0.828	0.831	0.831	0.988	0.83	0.83	0.828	0.828	0.827	0.832	0.829	0.828	0.828	0.83	0.827	0.827	0.83	0.827	0.827	0.829	0.828	0.83	0.828	0.83	0.828	0.83	0.829	0.828	0.828	0.827
DQ309028.1_PVY_C	0.869	0.867	0.867	0.868	0.867	0.868	0.869	0.869	0.869	0.867	0.867	0.867	0.867	0.867	0.867	0.868	0.867	0.869	0.868	0.867	0.87	0.87	0.805	0.87	0.869	0.868	0.868	0.867	0.869	0.869	0.867	0.868	0.87	0.867	0.867	0.869	0.867	0.867	0.869	0.868	0.869	0.867	0.869	0.868	0.869	0.868	0.867	0.868	0.867
JN936422.1_PVY_NA-N	0.836	0.826	0.825	0.826	0.826	0.825	0.829	0.828	0.828	0.826	0.826	0.826	0.826	0.826	0.826	0.826	0.825	0.825	0.826	0.826	0.828	0.828	0.957	0.828	0.828	0.826	0.826	0.826	0.83	0.827	0.826	0.826	0.828	0.826	0.826	0.828	0.826	0.825	0.827	0.827	0.828	0.827	0.828	0.827	0.827	0.827	0.826	0.826	0.826
AB331515.1_PVY_NA-N	0.838	0.827	0.825	0.826	0.826	0.825	0.83	0.829	0.829	0.827	0.826	0.826	0.826	0.826	0.826	0.826	0.826	0.826	0.826	0.827	0.829	0.829	0.958	0.829	0.829	0.827	0.827	0.826	0.83	0.828	0.827	0.827	0.828	0.827	0.827	0.829	0.826	0.826	0.827	0.827	0.828	0.827	0.829	0.827	0.828	0.827	0.827	0.827	0.826
AB331517.1_PVY_NA-N	0.838	0.826	0.825	0.826	0.826	0.825	0.829	0.829	0.829	0.826	0.826	0.826	0.826	0.826	0.826	0.826	0.826	0.825	0.826	0.827	0.829	0.829	0.958	0.829	0.829	0.826	0.827	0.826	0.83	0.828	0.827	0.826	0.828	0.826	0.826	0.829	0.826	0.826	0.827	0.827	0.828	0.827	0.829	0.827	0.828	0.827	0.826	0.826	0.826
AB711144.1_PVY_NA-N	0.838	0.827	0.826	0.827	0.827	0.826	0.83	0.83	0.829	0.827	0.827	0.827	0.827	0.827	0.827	0.827	0.826	0.826	0.827	0.827	0.829	0.829	0.956	0.829	0.83	0.827	0.827	0.827	0.83	0.829	0.827	0.827	0.829	0.827	0.827	0.829	0.827	0.826	0.828	0.827	0.829	0.827	0.829	0.827	0.828	0.828	0.827	0.827	0.827
AB331518.1_PVY_NA-N	0.838	0.827	0.826	0.827	0.827	0.826	0.83	0.83	0.83	0.827	0.827	0.827	0.827	0.827	0.827	0.827	0.827	0.826	0.827	0.828	0.83	0.83	0.957	0.83	0.83	0.827	0.827	0.827	0.831	0.829	0.828	0.827	0.829	0.827	0.827	0.829	0.827	0.827	0.828	0.828	0.829	0.828	0.829	0.828	0.829	0.828	0.827	0.827	0.827
AB331516.1_PVY_NA-N	0.838	0.827	0.826	0.827	0.827	0.826	0.83	0.829	0.83	0.827	0.827	0.827	0.827	0.827	0.827	0.827	0.826	0.826	0.827	0.827	0.83	0.83	0.957	0.829	0.829	0.827	0.827	0.827	0.831	0.829	0.827	0.827	0.829	0.827	0.827	0.829	0.827	0.826	0.828	0.828	0.829	0.828	0.829	0.828	0.828	0.828	0.827	0.827	0.827
AB331519.1_PVY_NA-N	0.838	0.827	0.826	0.827	0.827	0.826	0.83	0.829	0.829	0.827	0.827	0.827	0.827	0.827	0.827	0.827	0.826	0.826	0.827	0.827	0.83	0.829	0.957	0.829	0.829	0.827	0.827	0.827	0.83	0.828	0.827	0.827	0.829	0.827	0.827	0.829	0.827	0.826	0.828	0.827	0.829	0.827	0.829	0.827	0.828	0.828	0.827	0.827	0.827
AM268435.1_PVY_Eu-N	0.837	0.827	0.826	0.826	0.827	0.825	0.83	0.829	0.83	0.827	0.827	0.827	0.827	0.827	0.827	0.827	0.826	0.826	0.827	0.827	0.831	0.83	0.986	0.83	0.829	0.827	0.827	0.827	0.831	0.829	0.827	0.827	0.829	0.827	0.827	0.829	0.827	0.826	0.829	0.827	0.829	0.827	0.83	0.827	0.829	0.828	0.827	0.827	0.827
U09509.1_PVY_O5	0.897	0.985	0.982	0.983	0.984	0.983	0.974	0.972	0.971	0.984	0.985	0.985	0.984	0.984	0.985	0.984	0.984	0.983	0.984	0.985	0.972	0.972	0.827	0.972	0.972	0.985	0.985	0.985	0.973	0.971	0.985	0.985	0.972	0.985	0.984	0.972	0.985	0.984	0.972	0.985	0.971	0.985	0.971	0.985	0.972	0.985	0.985	0.985	0.983
EF026074.1_PVY_O	0.901	0.976	0.974	0.975	0.975	0.975	0.995	0.997	0.987	0.975	0.975	0.975	0.975	0.975	0.976	0.976	0.975	0.976	0.975	0.975	0.989	0.997	0.831	0.998	0.998	0.976	0.975	0.976	0.99	0.997	0.976	0.976	0.998	0.976	0.975	0.996	0.976	0.975	0.978	0.976	0.997	0.975	0.989	0.975	0.977	0.976	0.976	0.975	0.974
EU563512.1_PVY_C	0.928	0.898	0.898	0.898	0.898	0.898	0.901	0.9	0.901	0.898	0.898	0.898	0.898	0.897	0.898	0.899	0.898	0.899	0.898	0.898	0.9	0.901	0.83	0.901	0.9	0.898	0.898	0.898	0.9	0.9	0.898	0.898	0.9	0.898	0.898	0.9	0.898	0.898	0.899	0.899	0.9	0.898	0.9	0.898	0.9	0.899	0.898	0.898	0.897
JX424837.1_PVY_O	0.901	0.974	0.973	0.974	0.973	0.973	0.976	0.976	0.975	0.974	0.974	0.974	0.973	0.974	0.974	0.974	0.973	0.974	0.973	0.974	0.975	0.975	0.829	0.976	0.975	0.974	0.974	0.974	0.975	0.974	0.974	0.974	0.975	0.974	0.973	0.975	0.974	0.973	0.984	0.974	0.975	0.974	0.975	0.974	0.984	0.974	0.974	0.974	0.972
HM367076.1_PVY_O5	0.897	0.983	0.981	0.982	0.982	0.981	0.973	0.971	0.97	0.982	0.983	0.983	0.982	0.982	0.983	0.982	0.982	0.981	0.982	0.983	0.972	0.971	0.828	0.971	0.971	0.983	0.983	0.983	0.971	0.97	0.983	0.983	0.971	0.983	0.982	0.971	0.983	0.982	0.971	0.983	0.97	0.983	0.97	0.983	0.971	0.983	0.983	0.983	0.982
AY884984.1_PVY_NA-N	0.837	0.826	0.825	0.826	0.826	0.825	0.829	0.829	0.829	0.826	0.826	0.826	0.826	0.826	0.826	0.826	0.825	0.825	0.826	0.826	0.829	0.829	0.957	0.829	0.828	0.826	0.826	0.826	0.83	0.828	0.826	0.826	0.828	0.826	0.826	0.828	0.826	0.825	0.827	0.826	0.828	0.826	0.828	0.826	0.827	0.827	0.826	0.826	0.826
AJ585198.1_PVY_NA-N	0.836	0.826	0.824	0.825	0.825	0.824	0.828	0.828	0.828	0.826	0.825	0.825	0.825	0.825	0.825	0.825	0.824	0.825	0.825	0.826	0.828	0.827	0.957	0.827	0.828	0.826	0.826	0.825	0.829	0.827	0.826	0.826	0.827	0.825	0.825	0.828	0.825	0.825	0.826	0.826	0.827	0.826	0.828	0.826	0.827	0.826	0.825	0.826	0.825
AJ585196.1_PVY_O	0.899	0.973	0.971	0.972	0.972	0.972	0.984	0.984	0.989	0.972	0.973	0.972	0.972	0.972	0.973	0.973	0.972	0.972	0.972	0.972	0.985	0.984	0.828	0.985	0.984	0.973	0.972	0.973	0.986	0.983	0.973	0.972	0.984	0.973	0.972	0.984	0.973	0.972	0.974	0.973	0.984	0.972	0.985	0.972	0.974	0.972	0.972	0.972	0.971
AJ439544.2_PVY_C	0.908	0.885	0.887	0.886	0.885	0.886	0.889	0.889	0.888	0.885	0.885	0.886	0.885	0.885	0.885	0.886	0.885	0.886	0.885	0.885	0.889	0.89	0.823	0.89	0.889	0.885	0.885	0.885	0.889	0.888	0.886	0.886	0.889	0.885	0.885	0.889	0.885	0.885	0.887	0.886	0.889	0.886	0.889	0.886	0.888	0.886	0.885	0.886	0.885
AY166866.1_PVY_NA-N	0.836	0.825	0.824	0.825	0.825	0.824	0.828	0.827	0.827	0.825	0.825	0.825	0.824	0.825	0.825	0.824	0.824	0.824	0.825	0.825	0.828	0.827	0.956	0.827	0.827	0.825	0.825	0.825	0.828	0.826	0.825	0.825	0.827	0.825	0.825	0.827	0.824	0.824	0.826	0.825	0.826	0.825	0.827	0.826	0.826	0.826	0.825	0.825	0.824
JQ924285.1_PVY_O	0.898	0.969	0.968	0.968	0.968	0.968	0.981	0.982	0.983	0.968	0.969	0.968	0.968	0.968	0.969	0.969	0.968	0.968	0.968	0.968	0.983	0.981	0.831	0.982	0.982	0.969	0.969	0.969	0.984	0.981	0.969	0.969	0.982	0.969	0.968	0.981	0.969	0.968	0.97	0.969	0.981	0.968	0.983	0.968	0.97	0.969	0.968	0.968	0.967
KY847984.1_PVY_Eu-N	0.838	0.827	0.826	0.826	0.827	0.825	0.83	0.829	0.83	0.827	0.827	0.827	0.826	0.826	0.827	0.827	0.826	0.826	0.827	0.827	0.83	0.83	0.987	0.83	0.829	0.827	0.827	0.827	0.831	0.829	0.827	0.827	0.829	0.827	0.827	0.829	0.826	0.826	0.829	0.827	0.829	0.827	0.83	0.827	0.829	0.828	0.827	0.827	0.827
KY847985.1_PVY_Eu-N	0.839	0.828	0.826	0.827	0.827	0.825	0.831	0.83	0.831	0.828	0.828	0.827	0.827	0.827	0.828	0.827	0.827	0.826	0.828	0.828	0.831	0.831	0.987	0.83	0.83	0.828	0.828	0.827	0.832	0.829	0.828	0.828	0.829	0.827	0.827	0.83	0.827	0.827	0.829	0.828	0.829	0.828	0.83	0.828	0.83	0.828	0.828	0.827	0.827
KY847986.1_PVY_Eu-N	0.837	0.827	0.826	0.826	0.827	0.825	0.83	0.829	0.83	0.827	0.827	0.827	0.827	0.827	0.827	0.827	0.826	0.826	0.827	0.827	0.83	0.83	0.988	0.829	0.83	0.827	0.827	0.827	0.831	0.829	0.827	0.827	0.829	0.827	0.827	0.829	0.827	0.826	0.829	0.827	0.829	0.827	0.831	0.827	0.83	0.828	0.827	0.827	0.827
KY847988.1_PVY_Eu-N	0.837	0.827	0.826	0.826	0.827	0.825	0.83	0.829	0.83	0.827	0.827	0.827	0.827	0.827	0.827	0.827	0.826	0.826	0.827	0.827	0.83	0.83	0.987	0.829	0.829	0.827	0.827	0.827	0.831	0.829	0.827	0.827	0.829	0.827	0.827	0.829	0.827	0.826	0.829	0.827	0.829	0.827	0.83	0.827	0.829	0.828	0.827	0.827	0.827
L21MI36V	0.862	0.882	0.881	0.881	0.882	0.881	0.888	0.888	0.885	0.882	0.882	0.882	0.882	0.882	0.882	0.882	0.881	0.881	0.882	0.882	0.887	0.888	0.93	0.887	0.888	0.882	0.882	0.882	0.887	0.887	0.882	0.882	0.887	0.882	0.882	0.887	0.882	0.881	0.886	0.882	0.887	0.882	0.887	0.882	0.886	0.883	0.882	0.883	0.882
L21ML43V	0.863	0.882	0.881	0.881	0.882	0.881	0.888	0.888	0.885	0.882	0.882	0.882	0.882	0.882	0.882	0.882	0.881	0.881	0.882	0.882	0.887	0.888	0.93	0.887	0.888	0.882	0.882	0.882	0.887	0.887	0.882	0.882	0.888	0.882	0.882	0.887	0.882	0.882	0.886	0.882	0.888	0.882	0.887	0.882	0.886	0.883	0.882	0.883	0.882
L21MI33V	0.862	0.882	0.881	0.881	0.882	0.88	0.888	0.888	0.885	0.882	0.882	0.882	0.881	0.881	0.882	0.882	0.881	0.881	0.882	0.882	0.887	0.888	0.93	0.887	0.887	0.882	0.882	0.882	0.887	0.887	0.882	0.882	0.887	0.882	0.882	0.887	0.882	0.881	0.885	0.882	0.887	0.882	0.887	0.882	0.886	0.883	0.882	0.882	0.882
L21MI34V	0.863	0.882	0.881	0.881	0.882	0.881	0.888	0.888	0.885	0.882	0.882	0.882	0.882	0.882	0.882	0.882	0.881	0.881	0.882	0.882	0.887	0.888	0.929	0.888	0.888	0.882	0.882	0.882	0.887	0.887	0.882	0.882	0.887	0.882	0.882	0.887	0.882	0.881	0.885	0.882	0.887	0.882	0.887	0.882	0.886	0.883	0.882	0.883	0.882
L21MI35V	0.863	0.882	0.881	0.882	0.882	0.881	0.888	0.888	0.885	0.882	0.882	0.882	0.882	0.882	0.882	0.882	0.882	0.882	0.883	0.882	0.887	0.888	0.929	0.887	0.888	0.882	0.882	0.882	0.887	0.887	0.882	0.882	0.888	0.882	0.882	0.888	0.882	0.882	0.886	0.882	0.888	0.882	0.887	0.882	0.886	0.883	0.882	0.883	0.882
L21AL5V	0.867	0.894	0.892	0.893	0.894	0.892	0.9	0.9	0.897	0.894	0.894	0.893	0.893	0.893	0.893	0.894	0.893	0.892	0.894	0.893	0.899	0.899	0.918	0.899	0.899	0.893	0.893	0.894	0.899	0.898	0.894	0.893	0.899	0.893	0.894	0.899	0.893	0.893	0.898	0.893	0.899	0.893	0.899	0.893	0.898	0.894	0.893	0.894	0.893
L21ML44V	0.862	0.882	0.88	0.881	0.882	0.88	0.887	0.887	0.884	0.881	0.882	0.881	0.881	0.881	0.881	0.881	0.881	0.881	0.882	0.881	0.886	0.887	0.929	0.887	0.887	0.881	0.881	0.881	0.887	0.886	0.881	0.881	0.887	0.881	0.881	0.887	0.881	0.881	0.885	0.881	0.887	0.881	0.886	0.881	0.885	0.882	0.881	0.882	0.881
L21AI3V	0.867	0.892	0.891	0.892	0.893	0.891	0.899	0.899	0.896	0.893	0.893	0.892	0.892	0.892	0.892	0.892	0.892	0.892	0.893	0.893	0.898	0.899	0.919	0.899	0.899	0.892	0.892	0.892	0.898	0.897	0.892	0.892	0.898	0.892	0.893	0.898	0.892	0.892	0.897	0.892	0.898	0.892	0.898	0.892	0.898	0.893	0.892	0.893	0.892
L21ML42V	0.862	0.882	0.881	0.881	0.882	0.88	0.888	0.888	0.885	0.882	0.882	0.882	0.881	0.881	0.881	0.882	0.881	0.881	0.882	0.882	0.886	0.888	0.929	0.887	0.887	0.882	0.882	0.882	0.887	0.887	0.882	0.882	0.887	0.882	0.882	0.887	0.882	0.881	0.885	0.882	0.887	0.881	0.887	0.882	0.886	0.883	0.882	0.882	0.882
L21ML41.1T	0.877	0.928	0.926	0.926	0.927	0.927	0.937	0.937	0.935	0.927	0.927	0.927	0.926	0.927	0.927	0.927	0.927	0.927	0.927	0.927	0.936	0.937	0.879	0.937	0.938	0.927	0.927	0.927	0.937	0.936	0.927	0.927	0.937	0.927	0.927	0.937	0.927	0.927	0.929	0.927	0.937	0.927	0.936	0.927	0.93	0.928	0.927	0.928	0.927
L21AI1.1T	0.863	0.883	0.881	0.882	0.883	0.881	0.888	0.888	0.886	0.883	0.883	0.882	0.882	0.882	0.882	0.882	0.882	0.882	0.883	0.882	0.887	0.888	0.929	0.888	0.888	0.882	0.882	0.882	0.888	0.887	0.882	0.882	0.888	0.882	0.883	0.888	0.882	0.882	0.886	0.883	0.888	0.882	0.887	0.882	0.887	0.883	0.882	0.883	0.882
L21AL6.1V	0.867	0.894	0.892	0.893	0.894	0.892	0.9	0.9	0.897	0.894	0.894	0.894	0.893	0.893	0.893	0.894	0.893	0.893	0.894	0.894	0.899	0.9	0.919	0.9	0.9	0.893	0.893	0.894	0.899	0.898	0.894	0.893	0.899	0.893	0.894	0.899	0.894	0.893	0.898	0.894	0.9	0.893	0.9	0.893	0.899	0.894	0.893	0.894	0.893
L21AL8.2V	0.862	0.881	0.88	0.881	0.881	0.88	0.887	0.887	0.885	0.881	0.881	0.881	0.881	0.881	0.881	0.881	0.881	0.881	0.882	0.881	0.886	0.887	0.928	0.887	0.887	0.881	0.881	0.881	0.887	0.886	0.881	0.881	0.887	0.881	0.881	0.887	0.881	0.881	0.885	0.881	0.887	0.881	0.886	0.881	0.885	0.882	0.881	0.882	0.881
L21AL7V	0.862	0.883	0.882	0.882	0.883	0.882	0.889	0.889	0.886	0.883	0.883	0.883	0.882	0.883	0.883	0.883	0.882	0.882	0.883	0.883	0.887	0.889	0.929	0.888	0.888	0.883	0.883	0.883	0.888	0.888	0.883	0.883	0.888	0.883	0.883	0.888	0.883	0.882	0.886	0.883	0.888	0.883	0.887	0.883	0.887	0.884	0.883	0.884	0.883
L21AI2.1T	0.87	0.902	0.901	0.901	0.902	0.901	0.91	0.91	0.906	0.902	0.903	0.902	0.902	0.902	0.902	0.902	0.902	0.901	0.902	0.902	0.908	0.91	0.908	0.91	0.91	0.902	0.902	0.902	0.908	0.908	0.902	0.902	0.909	0.902	0.902	0.909	0.902	0.901	0.907	0.902	0.909	0.901	0.909	0.902	0.907	0.903	0.902	0.902	0.902
L21ML41R	0.863	0.882	0.881	0.881	0.882	0.881	0.888	0.888	0.885	0.882	0.882	0.882	0.882	0.882	0.882	0.882	0.881	0.881	0.882	0.882	0.887	0.888	0.929	0.887	0.888	0.882	0.882	0.882	0.887	0.887	0.882	0.882	0.888	0.882	0.882	0.887	0.882	0.882	0.886	0.882	0.888	0.882	0.887	0.882	0.886	0.883	0.882	0.883	0.882
L21ML41.2T	0.863	0.884	0.882	0.883	0.884	0.882	0.889	0.889	0.886	0.883	0.884	0.883	0.883	0.883	0.883	0.883	0.883	0.883	0.884	0.883	0.888	0.889	0.928	0.888	0.889	0.883	0.883	0.883	0.888	0.888	0.883	0.883	0.889	0.883	0.883	0.888	0.883	0.883	0.887	0.883	0.889	0.883	0.888	0.883	0.887	0.884	0.883	0.884	0.883
KC296437.1_PVY_NTNa	0.862	0.882	0.88	0.88	0.882	0.88	0.887	0.887	0.884	0.882	0.882	0.881	0.881	0.881	0.881	0.882	0.881	0.881	0.882	0.881	0.886	0.887	0.928	0.887	0.887	0.881	0.881	0.881	0.886	0.886	0.882	0.881	0.887	0.882	0.881	0.886	0.881	0.881	0.885	0.881	0.887	0.881	0.886	0.881	0.885	0.882	0.881	0.882	0.881
KC634005.1_PVY_NTNa	0.862	0.881	0.88	0.881	0.881	0.88	0.887	0.887	0.884	0.881	0.881	0.881	0.881	0.881	0.881	0.881	0.881	0.881	0.882	0.881	0.886	0.887	0.928	0.887	0.887	0.881	0.881	0.881	0.886	0.886	0.881	0.881	0.887	0.881	0.881	0.887	0.881	0.881	0.885	0.881	0.887	0.881	0.886	0.881	0.885	0.882	0.881	0.882	0.881
JF795485.1_PVY_N-Wi	0.883	0.941	0.939	0.939	0.941	0.939	0.951	0.952	0.949	0.941	0.941	0.94	0.94	0.94	0.94	0.941	0.94	0.94	0.94	0.94	0.95	0.951	0.868	0.952	0.952	0.941	0.94	0.941	0.951	0.95	0.941	0.94	0.951	0.941	0.94	0.951	0.941	0.94	0.944	0.941	0.951	0.94	0.951	0.94	0.945	0.941	0.94	0.941	0.94
KC634004.1_PVY_NTNa	0.862	0.881	0.88	0.88	0.881	0.88	0.887	0.887	0.884	0.881	0.881	0.881	0.88	0.88	0.88	0.881	0.88	0.88	0.881	0.881	0.885	0.886	0.928	0.886	0.886	0.881	0.881	0.881	0.886	0.886	0.881	0.881	0.886	0.881	0.881	0.886	0.881	0.88	0.884	0.881	0.886	0.881	0.885	0.881	0.885	0.882	0.881	0.881	0.881
KC634007.1_PVY_NTNa	0.862	0.882	0.881	0.881	0.882	0.88	0.887	0.887	0.884	0.881	0.882	0.881	0.881	0.881	0.881	0.881	0.881	0.881	0.882	0.881	0.886	0.887	0.928	0.887	0.887	0.881	0.881	0.881	0.886	0.886	0.881	0.881	0.887	0.881	0.881	0.887	0.881	0.881	0.885	0.881	0.887	0.881	0.886	0.881	0.885	0.882	0.881	0.882	0.881
AJ889866.1_PVY_NTNb	0.867	0.892	0.891	0.892	0.892	0.891	0.898	0.898	0.896	0.892	0.892	0.892	0.892	0.892	0.892	0.892	0.892	0.892	0.892	0.892	0.897	0.899	0.916	0.898	0.898	0.892	0.892	0.892	0.898	0.897	0.892	0.892	0.898	0.892	0.892	0.898	0.892	0.892	0.897	0.892	0.898	0.892	0.898	0.892	0.897	0.893	0.892	0.893	0.892
AJ890342.1_PVY_NTNb	0.866	0.891	0.89	0.89	0.891	0.889	0.897	0.897	0.894	0.891	0.891	0.891	0.89	0.89	0.891	0.891	0.89	0.89	0.891	0.891	0.896	0.897	0.917	0.897	0.897	0.891	0.891	0.891	0.896	0.896	0.891	0.891	0.897	0.891	0.891	0.897	0.891	0.89	0.896	0.891	0.897	0.89	0.896	0.89	0.896	0.891	0.89	0.891	0.891
AY884982.1_PVY_NTNa	0.862	0.881	0.88	0.88	0.881	0.879	0.886	0.886	0.884	0.881	0.881	0.88	0.88	0.88	0.88	0.88	0.88	0.88	0.881	0.88	0.885	0.886	0.929	0.886	0.886	0.88	0.88	0.88	0.885	0.885	0.88	0.88	0.886	0.88	0.881	0.886	0.88	0.88	0.884	0.881	0.886	0.88	0.885	0.88	0.884	0.881	0.88	0.881	0.88
KC296441.1_PVY_NTNa	0.862	0.881	0.88	0.88	0.881	0.879	0.887	0.887	0.884	0.881	0.881	0.881	0.881	0.881	0.881	0.881	0.881	0.88	0.881	0.881	0.886	0.887	0.927	0.886	0.887	0.881	0.881	0.881	0.886	0.885	0.881	0.881	0.886	0.881	0.881	0.886	0.881	0.88	0.885	0.881	0.886	0.881	0.886	0.881	0.885	0.882	0.881	0.882	0.881
AJ890350.1_PVY_N-Wi	0.882	0.938	0.936	0.937	0.938	0.937	0.949	0.949	0.946	0.938	0.938	0.938	0.938	0.938	0.938	0.938	0.937	0.938	0.938	0.938	0.948	0.949	0.867	0.949	0.95	0.938	0.938	0.938	0.949	0.948	0.938	0.938	0.949	0.938	0.938	0.948	0.938	0.938	0.942	0.938	0.949	0.938	0.948	0.938	0.943	0.938	0.938	0.939	0.937
HQ912868.1_PVY_N-Wi	0.885	0.941	0.939	0.94	0.94	0.94	0.952	0.952	0.95	0.941	0.941	0.94	0.94	0.94	0.941	0.941	0.94	0.94	0.94	0.941	0.952	0.952	0.87	0.953	0.953	0.941	0.94	0.941	0.952	0.951	0.941	0.941	0.952	0.941	0.94	0.952	0.941	0.94	0.945	0.941	0.952	0.94	0.952	0.94	0.945	0.941	0.94	0.941	0.94
JF928458.1_PVY_E	0.859	0.873	0.872	0.873	0.873	0.872	0.878	0.878	0.875	0.873	0.873	0.873	0.873	0.872	0.873	0.873	0.872	0.872	0.873	0.873	0.877	0.878	0.925	0.878	0.878	0.873	0.873	0.873	0.877	0.877	0.873	0.873	0.877	0.873	0.873	0.877	0.873	0.873	0.876	0.873	0.878	0.873	0.876	0.873	0.876	0.874	0.873	0.874	0.873
JF928459.1_PVY_E	0.858	0.873	0.872	0.873	0.873	0.872	0.878	0.878	0.875	0.873	0.873	0.873	0.873	0.872	0.873	0.873	0.872	0.872	0.873	0.873	0.877	0.878	0.926	0.878	0.878	0.873	0.873	0.873	0.877	0.877	0.873	0.873	0.877	0.873	0.873	0.877	0.873	0.873	0.876	0.873	0.878	0.873	0.876	0.873	0.876	0.874	0.873	0.874	0.873
AY884985.1_PVY_N:O	0.877	0.927	0.925	0.926	0.927	0.926	0.937	0.938	0.935	0.927	0.927	0.926	0.926	0.926	0.927	0.927	0.926	0.926	0.927	0.926	0.936	0.937	0.879	0.937	0.938	0.927	0.927	0.927	0.936	0.936	0.927	0.927	0.937	0.927	0.926	0.937	0.927	0.927	0.93	0.927	0.937	0.927	0.936	0.927	0.93	0.927	0.927	0.928	0.926
HQ912866.1_PVY_N:O	0.877	0.928	0.926	0.927	0.927	0.927	0.938	0.938	0.935	0.927	0.928	0.927	0.927	0.927	0.927	0.927	0.927	0.927	0.927	0.927	0.937	0.938	0.879	0.938	0.938	0.928	0.927	0.927	0.937	0.937	0.928	0.927	0.938	0.928	0.927	0.938	0.927	0.927	0.93	0.928	0.938	0.927	0.937	0.927	0.931	0.928	0.927	0.928	0.927
JQ969037.2_PVY_NTNb	0.864	0.888	0.886	0.887	0.888	0.886	0.894	0.893	0.891	0.888	0.888	0.887	0.887	0.887	0.887	0.888	0.887	0.887	0.888	0.887	0.893	0.893	0.919	0.893	0.893	0.887	0.887	0.888	0.893	0.892	0.888	0.887	0.893	0.887	0.888	0.893	0.887	0.887	0.891	0.887	0.893	0.887	0.893	0.887	0.892	0.888	0.888	0.888	0.888
AJ890343.1_PVY_NTNb	0.868	0.894	0.893	0.893	0.894	0.892	0.901	0.901	0.901	0.894	0.894	0.893	0.893	0.893	0.893	0.894	0.893	0.893	0.894	0.893	0.902	0.901	0.914	0.901	0.901	0.894	0.894	0.894	0.902	0.9	0.893	0.894	0.901	0.893	0.894	0.901	0.893	0.893	0.899	0.894	0.901	0.893	0.902	0.893	0.899	0.894	0.894	0.894	0.894
HM590406.1_PVY_NTNb	0.867	0.891	0.89	0.891	0.892	0.89	0.898	0.898	0.896	0.891	0.892	0.891	0.891	0.891	0.891	0.891	0.891	0.891	0.892	0.891	0.898	0.898	0.917	0.898	0.898	0.891	0.891	0.891	0.898	0.897	0.891	0.891	0.898	0.891	0.891	0.898	0.891	0.891	0.896	0.891	0.898	0.891	0.898	0.891	0.896	0.892	0.891	0.892	0.892
HQ912870.1_PVY_N:O	0.876	0.928	0.926	0.927	0.927	0.927	0.938	0.938	0.936	0.928	0.928	0.927	0.927	0.927	0.927	0.928	0.927	0.927	0.927	0.927	0.937	0.938	0.879	0.938	0.939	0.928	0.927	0.927	0.938	0.938	0.928	0.927	0.938	0.928	0.927	0.938	0.928	0.927	0.931	0.928	0.938	0.927	0.937	0.927	0.931	0.928	0.927	0.929	0.927
HQ912862.1_PVY_N:O	0.877	0.928	0.926	0.927	0.927	0.927	0.938	0.938	0.935	0.927	0.927	0.927	0.927	0.927	0.927	0.927	0.927	0.927	0.927	0.927	0.937	0.938	0.88	0.938	0.938	0.927	0.927	0.927	0.937	0.937	0.927	0.927	0.938	0.927	0.927	0.938	0.927	0.927	0.93	0.927	0.938	0.927	0.937	0.927	0.93	0.928	0.927	0.928	0.927
HE608964.1_PVY_N-Wi	0.882	0.938	0.936	0.936	0.937	0.936	0.948	0.948	0.945	0.938	0.938	0.937	0.937	0.937	0.937	0.937	0.937	0.937	0.937	0.937	0.947	0.948	0.867	0.949	0.949	0.938	0.937	0.937	0.948	0.947	0.938	0.937	0.948	0.937	0.937	0.948	0.938	0.937	0.941	0.937	0.948	0.937	0.947	0.937	0.941	0.938	0.937	0.938	0.936
DQ157180.1_PVY_NE-11	0.836	0.827	0.825	0.826	0.827	0.824	0.829	0.829	0.829	0.827	0.827	0.827	0.827	0.826	0.827	0.827	0.826	0.825	0.827	0.827	0.83	0.829	0.964	0.829	0.829	0.827	0.827	0.827	0.831	0.828	0.827	0.827	0.828	0.827	0.826	0.829	0.826	0.826	0.828	0.827	0.828	0.827	0.829	0.828	0.828	0.828	0.827	0.827	0.827
AJ889867.1_PVY_SYR-II	0.869	0.897	0.896	0.897	0.897	0.896	0.905	0.905	0.903	0.897	0.897	0.897	0.897	0.897	0.897	0.897	0.897	0.897	0.897	0.897	0.904	0.906	0.91	0.906	0.905	0.897	0.897	0.897	0.904	0.904	0.897	0.897	0.905	0.897	0.897	0.905	0.897	0.896	0.902	0.897	0.905	0.897	0.904	0.897	0.903	0.898	0.897	0.898	0.897
AB270705.1_PVY_SYR-I	0.862	0.886	0.885	0.886	0.886	0.885	0.893	0.893	0.89	0.886	0.886	0.886	0.886	0.886	0.886	0.886	0.886	0.886	0.887	0.886	0.892	0.893	0.921	0.893	0.893	0.886	0.886	0.886	0.892	0.892	0.886	0.886	0.893	0.886	0.886	0.892	0.886	0.885	0.89	0.886	0.893	0.886	0.891	0.886	0.89	0.887	0.886	0.887	0.886
AB461454.1_PVY_SYR-III	0.871	0.905	0.903	0.904	0.905	0.904	0.912	0.912	0.909	0.905	0.905	0.905	0.905	0.905	0.905	0.905	0.904	0.904	0.905	0.905	0.911	0.912	0.903	0.912	0.912	0.905	0.905	0.905	0.911	0.911	0.905	0.905	0.912	0.905	0.905	0.912	0.905	0.904	0.91	0.905	0.912	0.904	0.911	0.905	0.91	0.906	0.905	0.905	0.905
AM113988.1_PVY_261-4	0.886	0.944	0.942	0.943	0.944	0.943	0.955	0.955	0.952	0.944	0.944	0.944	0.943	0.943	0.944	0.944	0.943	0.944	0.944	0.944	0.954	0.955	0.865	0.955	0.955	0.944	0.944	0.944	0.954	0.954	0.944	0.944	0.955	0.944	0.944	0.955	0.944	0.944	0.946	0.944	0.954	0.944	0.954	0.944	0.947	0.944	0.944	0.944	0.943
JF927755.1_PVY_261-4	0.886	0.945	0.943	0.944	0.944	0.944	0.955	0.955	0.952	0.945	0.945	0.944	0.944	0.944	0.944	0.944	0.944	0.944	0.944	0.944	0.954	0.955	0.863	0.955	0.955	0.944	0.944	0.944	0.954	0.954	0.945	0.944	0.955	0.944	0.944	0.954	0.945	0.944	0.948	0.944	0.955	0.944	0.954	0.944	0.948	0.944	0.944	0.945	0.944
JQ924287.1_PVY_NTNa	0.861	0.881	0.879	0.88	0.881	0.879	0.886	0.886	0.884	0.881	0.881	0.88	0.88	0.88	0.88	0.881	0.88	0.88	0.881	0.88	0.885	0.886	0.928	0.886	0.886	0.88	0.881	0.88	0.886	0.885	0.88	0.88	0.886	0.881	0.881	0.886	0.88	0.88	0.884	0.881	0.886	0.88	0.885	0.88	0.885	0.881	0.88	0.881	0.881
KC296435.1_PVY_SYR-I	0.865	0.887	0.885	0.885	0.887	0.885	0.894	0.894	0.893	0.886	0.887	0.886	0.886	0.886	0.886	0.886	0.886	0.885	0.887	0.886	0.895	0.894	0.924	0.894	0.894	0.886	0.886	0.886	0.895	0.893	0.886	0.886	0.894	0.886	0.886	0.894	0.886	0.885	0.89	0.886	0.893	0.886	0.895	0.886	0.89	0.887	0.886	0.887	0.886
KC296434.1_PVY_SYR-I	0.864	0.889	0.887	0.888	0.889	0.887	0.896	0.896	0.892	0.889	0.889	0.889	0.889	0.889	0.889	0.889	0.888	0.888	0.889	0.889	0.894	0.896	0.922	0.895	0.895	0.889	0.889	0.889	0.894	0.894	0.889	0.889	0.895	0.889	0.889	0.895	0.889	0.888	0.892	0.889	0.895	0.889	0.894	0.889	0.893	0.89	0.889	0.89	0.889
HQ912867.1_PVY_NE-11	0.837	0.828	0.826	0.827	0.828	0.825	0.83	0.829	0.829	0.828	0.827	0.827	0.827	0.827	0.827	0.827	0.827	0.826	0.828	0.828	0.829	0.829	0.968	0.829	0.829	0.828	0.828	0.827	0.831	0.828	0.828	0.828	0.829	0.828	0.827	0.829	0.827	0.827	0.828	0.828	0.829	0.828	0.829	0.829	0.829	0.829	0.828	0.828	0.828
EF026076.1_PVY_N:O	0.877	0.928	0.926	0.927	0.928	0.927	0.938	0.938	0.936	0.928	0.928	0.927	0.927	0.927	0.927	0.928	0.927	0.927	0.927	0.927	0.937	0.938	0.879	0.938	0.938	0.928	0.927	0.928	0.937	0.937	0.928	0.927	0.938	0.928	0.927	0.938	0.928	0.927	0.93	0.928	0.938	0.927	0.937	0.927	0.931	0.928	0.927	0.928	0.927
L21AI1.3T	0.868	0.894	0.893	0.893	0.894	0.892	0.9	0.9	0.897	0.894	0.894	0.894	0.894	0.893	0.894	0.894	0.893	0.893	0.894	0.894	0.899	0.9	0.919	0.9	0.9	0.894	0.894	0.894	0.9	0.899	0.894	0.894	0.9	0.894	0.894	0.9	0.894	0.893	0.899	0.894	0.9	0.893	0.9	0.894	0.899	0.894	0.894	0.894	0.894
L21AI2.2T	0.868	0.893	0.892	0.893	0.893	0.892	0.899	0.899	0.896	0.893	0.894	0.893	0.893	0.893	0.893	0.893	0.893	0.893	0.893	0.893	0.898	0.9	0.918	0.899	0.899	0.893	0.893	0.893	0.899	0.898	0.893	0.893	0.899	0.893	0.893	0.899	0.893	0.893	0.898	0.893	0.899	0.893	0.899	0.893	0.898	0.894	0.893	0.894	0.893
L21AI2.3T	0.87	0.902	0.9	0.901	0.902	0.901	0.91	0.91	0.906	0.902	0.902	0.902	0.902	0.901	0.902	0.902	0.901	0.901	0.902	0.902	0.908	0.91	0.908	0.91	0.91	0.902	0.902	0.902	0.908	0.908	0.902	0.902	0.909	0.902	0.902	0.909	0.902	0.901	0.907	0.902	0.909	0.901	0.908	0.902	0.907	0.903	0.902	0.902	0.902
L21AI2.4T	0.87	0.902	0.901	0.901	0.902	0.901	0.91	0.91	0.906	0.902	0.903	0.902	0.902	0.902	0.902	0.902	0.902	0.901	0.902	0.902	0.908	0.91	0.908	0.91	0.91	0.902	0.902	0.902	0.908	0.908	0.902	0.902	0.909	0.902	0.902	0.909	0.902	0.901	0.907	0.902	0.909	0.901	0.909	0.902	0.907	0.903	0.902	0.902	0.902
L21AL8.3V	0.862	0.882	0.881	0.881	0.882	0.88	0.887	0.887	0.885	0.882	0.882	0.881	0.881	0.881	0.881	0.882	0.881	0.881	0.882	0.882	0.886	0.887	0.928	0.887	0.887	0.881	0.881	0.881	0.887	0.886	0.882	0.881	0.887	0.882	0.882	0.887	0.882	0.881	0.885	0.882	0.887	0.881	0.886	0.881	0.886	0.882	0.881	0.882	0.882
L21AL8.4V	0.868	0.896	0.894	0.895	0.896	0.894	0.903	0.903	0.9	0.896	0.896	0.896	0.895	0.895	0.895	0.896	0.895	0.895	0.896	0.896	0.902	0.903	0.915	0.902	0.902	0.895	0.895	0.896	0.902	0.901	0.896	0.895	0.902	0.895	0.896	0.902	0.896	0.895	0.901	0.895	0.902	0.895	0.902	0.895	0.901	0.896	0.895	0.896	0.895
L21AL6.2V	0.867	0.893	0.892	0.892	0.893	0.892	0.899	0.9	0.897	0.893	0.894	0.893	0.893	0.893	0.893	0.893	0.893	0.893	0.893	0.893	0.899	0.9	0.919	0.899	0.899	0.893	0.893	0.893	0.899	0.898	0.893	0.893	0.899	0.893	0.893	0.899	0.893	0.892	0.898	0.893	0.899	0.893	0.899	0.893	0.898	0.894	0.893	0.893	0.893
L21AL6R	0.868	0.893	0.892	0.893	0.894	0.892	0.9	0.9	0.897	0.894	0.894	0.893	0.893	0.893	0.893	0.893	0.893	0.893	0.894	0.894	0.899	0.9	0.919	0.9	0.9	0.893	0.893	0.893	0.899	0.898	0.893	0.893	0.899	0.893	0.894	0.899	0.893	0.893	0.898	0.893	0.899	0.893	0.899	0.893	0.899	0.894	0.893	0.894	0.893
KC296438.1_PVY_SYR-II	0.871	0.901	0.899	0.9	0.901	0.899	0.908	0.908	0.905	0.901	0.901	0.9	0.9	0.9	0.9	0.901	0.9	0.9	0.9	0.901	0.907	0.909	0.912	0.909	0.908	0.9	0.9	0.901	0.907	0.907	0.901	0.901	0.908	0.9	0.901	0.908	0.9	0.899	0.906	0.9	0.908	0.9	0.907	0.9	0.906	0.901	0.9	0.9	0.9
KC296440.1_PVY_SYR-II	0.871	0.899	0.898	0.899	0.9	0.898	0.908	0.908	0.906	0.9	0.9	0.899	0.899	0.899	0.899	0.899	0.899	0.899	0.9	0.9	0.91	0.908	0.913	0.908	0.908	0.899	0.899	0.899	0.909	0.907	0.899	0.899	0.907	0.899	0.9	0.907	0.899	0.898	0.905	0.899	0.907	0.899	0.909	0.899	0.905	0.9	0.899	0.899	0.899
KC296433.1_PVY_SYR-I	0.863	0.886	0.885	0.885	0.886	0.884	0.893	0.893	0.892	0.886	0.886	0.886	0.886	0.885	0.886	0.886	0.885	0.885	0.886	0.886	0.894	0.893	0.922	0.893	0.893	0.886	0.886	0.886	0.894	0.892	0.886	0.886	0.893	0.886	0.886	0.892	0.886	0.885	0.889	0.886	0.892	0.886	0.894	0.885	0.889	0.887	0.886	0.886	0.886
JN083841.1_PVY_N-Wi	0.883	0.932	0.931	0.931	0.932	0.931	0.934	0.934	0.934	0.932	0.932	0.932	0.931	0.931	0.932	0.932	0.931	0.932	0.932	0.932	0.934	0.934	0.869	0.934	0.935	0.932	0.932	0.932	0.935	0.933	0.932	0.932	0.934	0.932	0.932	0.934	0.932	0.931	0.937	0.932	0.933	0.931	0.934	0.932	0.938	0.932	0.932	0.932	0.931
GQ200836.1_PVY_SYR-I	0.864	0.886	0.885	0.885	0.886	0.885	0.894	0.894	0.893	0.886	0.886	0.886	0.886	0.886	0.886	0.886	0.885	0.885	0.886	0.886	0.896	0.894	0.923	0.894	0.894	0.886	0.886	0.886	0.896	0.893	0.886	0.886	0.894	0.886	0.886	0.893	0.886	0.885	0.89	0.886	0.893	0.886	0.895	0.886	0.89	0.887	0.886	0.886	0.886
AB461451.1_PVY_SYR-II	0.869	0.898	0.896	0.897	0.898	0.896	0.905	0.905	0.902	0.898	0.898	0.898	0.898	0.897	0.898	0.898	0.897	0.897	0.898	0.898	0.904	0.905	0.911	0.905	0.905	0.898	0.898	0.898	0.904	0.904	0.898	0.898	0.905	0.898	0.898	0.905	0.898	0.897	0.903	0.898	0.905	0.897	0.904	0.897	0.903	0.898	0.898	0.898	0.898
AB461452.1_PVY_SYR-II	0.868	0.897	0.896	0.897	0.898	0.896	0.905	0.905	0.902	0.897	0.898	0.897	0.897	0.897	0.897	0.897	0.897	0.897	0.897	0.897	0.904	0.905	0.911	0.905	0.905	0.897	0.897	0.897	0.904	0.904	0.897	0.897	0.905	0.897	0.897	0.905	0.897	0.896	0.902	0.897	0.905	0.897	0.904	0.897	0.902	0.898	0.897	0.898	0.897
AB461453.1_PVY_SYR-II	0.87	0.901	0.899	0.9	0.901	0.9	0.909	0.909	0.905	0.901	0.901	0.901	0.901	0.9	0.901	0.901	0.9	0.9	0.901	0.901	0.908	0.909	0.908	0.909	0.909	0.901	0.901	0.901	0.907	0.908	0.901	0.901	0.909	0.901	0.901	0.908	0.901	0.9	0.905	0.901	0.909	0.9	0.907	0.901	0.906	0.902	0.901	0.901	0.901
FJ204166.1_PVY_NTNa	0.863	0.881	0.88	0.88	0.881	0.88	0.886	0.887	0.884	0.881	0.881	0.881	0.88	0.88	0.88	0.881	0.88	0.881	0.881	0.881	0.885	0.887	0.929	0.886	0.886	0.881	0.881	0.881	0.886	0.885	0.881	0.881	0.886	0.881	0.881	0.886	0.881	0.88	0.884	0.881	0.886	0.88	0.885	0.881	0.884	0.882	0.881	0.881	0.881
EF016294.1_PVY_NTNa	0.862	0.881	0.88	0.88	0.881	0.88	0.887	0.887	0.884	0.881	0.881	0.881	0.88	0.88	0.881	0.881	0.88	0.88	0.881	0.881	0.885	0.887	0.928	0.886	0.886	0.881	0.881	0.881	0.886	0.886	0.881	0.881	0.886	0.881	0.881	0.886	0.881	0.88	0.884	0.881	0.886	0.881	0.885	0.881	0.885	0.882	0.881	0.881	0.881
JQ924286.1_PVY_N-Wi	0.883	0.94	0.939	0.939	0.94	0.939	0.951	0.951	0.948	0.94	0.94	0.939	0.939	0.939	0.94	0.94	0.939	0.94	0.94	0.94	0.95	0.951	0.867	0.951	0.952	0.94	0.94	0.94	0.95	0.95	0.94	0.94	0.951	0.94	0.939	0.951	0.94	0.939	0.944	0.94	0.951	0.94	0.95	0.94	0.944	0.94	0.94	0.941	0.939
L21AI4T	0.862	0.882	0.881	0.881	0.882	0.881	0.888	0.888	0.885	0.882	0.882	0.881	0.881	0.881	0.882	0.882	0.881	0.882	0.882	0.882	0.886	0.888	0.929	0.887	0.887	0.882	0.882	0.882	0.887	0.887	0.882	0.882	0.887	0.882	0.882	0.887	0.882	0.881	0.885	0.882	0.887	0.881	0.887	0.882	0.886	0.883	0.882	0.882	0.882
JF927761.1_PVY_NTNa	0.862	0.881	0.88	0.881	0.881	0.88	0.887	0.887	0.884	0.881	0.881	0.881	0.88	0.881	0.881	0.881	0.88	0.881	0.881	0.881	0.886	0.887	0.929	0.887	0.887	0.881	0.881	0.881	0.886	0.886	0.881	0.881	0.887	0.881	0.881	0.887	0.881	0.881	0.884	0.881	0.887	0.881	0.886	0.881	0.885	0.882	0.881	0.882	0.881
T21MI25V	0.862	0.883	0.881	0.882	0.883	0.881	0.888	0.888	0.886	0.883	0.883	0.882	0.882	0.882	0.882	0.882	0.882	0.882	0.883	0.882	0.887	0.888	0.929	0.888	0.888	0.882	0.882	0.882	0.888	0.887	0.882	0.882	0.888	0.882	0.883	0.888	0.882	0.882	0.886	0.883	0.888	0.882	0.887	0.882	0.887	0.883	0.882	0.883	0.882
T21MI28V	0.862	0.882	0.881	0.881	0.882	0.881	0.888	0.888	0.885	0.882	0.882	0.882	0.882	0.882	0.882	0.882	0.881	0.881	0.882	0.882	0.887	0.888	0.929	0.888	0.888	0.882	0.882	0.882	0.887	0.887	0.882	0.882	0.887	0.882	0.882	0.887	0.882	0.881	0.885	0.882	0.887	0.882	0.887	0.882	0.886	0.883	0.882	0.883	0.882
T21ML33V	0.863	0.883	0.881	0.882	0.883	0.881	0.888	0.888	0.885	0.882	0.883	0.882	0.882	0.882	0.882	0.882	0.882	0.882	0.883	0.882	0.887	0.888	0.93	0.888	0.888	0.882	0.882	0.882	0.888	0.887	0.882	0.882	0.888	0.882	0.882	0.888	0.882	0.882	0.886	0.882	0.888	0.882	0.887	0.882	0.887	0.883	0.882	0.883	0.882
T21ML35V	0.862	0.882	0.881	0.881	0.882	0.88	0.888	0.888	0.885	0.882	0.882	0.882	0.881	0.881	0.882	0.882	0.881	0.881	0.882	0.882	0.887	0.888	0.929	0.887	0.887	0.882	0.882	0.882	0.887	0.887	0.882	0.882	0.887	0.882	0.882	0.887	0.882	0.881	0.885	0.882	0.887	0.882	0.887	0.882	0.886	0.883	0.882	0.882	0.882
T21AI1R	0.884	0.94	0.938	0.939	0.939	0.939	0.95	0.951	0.947	0.94	0.94	0.939	0.939	0.939	0.939	0.94	0.939	0.939	0.939	0.939	0.95	0.95	0.869	0.951	0.951	0.94	0.939	0.94	0.95	0.949	0.94	0.939	0.95	0.94	0.939	0.95	0.94	0.939	0.943	0.94	0.951	0.939	0.95	0.939	0.944	0.94	0.939	0.94	0.939
JF927753.1_PVY_N-Wi	0.884	0.941	0.939	0.939	0.94	0.94	0.951	0.952	0.949	0.941	0.941	0.94	0.94	0.94	0.94	0.94	0.94	0.94	0.94	0.94	0.951	0.951	0.869	0.952	0.952	0.94	0.94	0.94	0.951	0.95	0.941	0.94	0.951	0.94	0.94	0.951	0.941	0.94	0.944	0.94	0.951	0.94	0.951	0.94	0.945	0.941	0.94	0.941	0.939
T21AI3.1R	0.867	0.895	0.894	0.895	0.896	0.894	0.902	0.902	0.899	0.895	0.896	0.895	0.895	0.895	0.895	0.895	0.895	0.895	0.895	0.895	0.9	0.901	0.917	0.901	0.901	0.895	0.895	0.895	0.901	0.9	0.895	0.895	0.901	0.895	0.895	0.901	0.895	0.895	0.9	0.895	0.901	0.895	0.901	0.895	0.9	0.896	0.895	0.896	0.895
T21AI3.2R	0.87	0.902	0.9	0.901	0.902	0.9	0.909	0.909	0.906	0.902	0.902	0.902	0.901	0.901	0.902	0.902	0.901	0.901	0.902	0.902	0.908	0.909	0.91	0.909	0.909	0.902	0.902	0.902	0.908	0.908	0.902	0.902	0.909	0.902	0.902	0.908	0.902	0.901	0.906	0.901	0.909	0.901	0.908	0.902	0.907	0.902	0.902	0.902	0.902
T21AI4.1R	0.861	0.882	0.881	0.881	0.882	0.881	0.887	0.887	0.885	0.882	0.882	0.882	0.881	0.881	0.881	0.882	0.881	0.881	0.882	0.882	0.885	0.886	0.928	0.886	0.887	0.882	0.882	0.882	0.887	0.886	0.882	0.882	0.887	0.882	0.882	0.887	0.882	0.881	0.885	0.882	0.887	0.881	0.886	0.882	0.886	0.883	0.882	0.882	0.882
T21AI4.2R	0.868	0.894	0.892	0.893	0.894	0.892	0.9	0.9	0.897	0.894	0.894	0.894	0.893	0.893	0.894	0.894	0.893	0.893	0.894	0.894	0.899	0.9	0.919	0.9	0.9	0.894	0.894	0.894	0.9	0.899	0.894	0.894	0.9	0.894	0.894	0.9	0.894	0.893	0.899	0.894	0.9	0.893	0.9	0.894	0.899	0.894	0.894	0.894	0.894
T21AL5.1R	0.87	0.898	0.897	0.897	0.898	0.897	0.905	0.906	0.902	0.898	0.899	0.898	0.898	0.898	0.898	0.898	0.898	0.897	0.898	0.898	0.905	0.906	0.911	0.906	0.905	0.898	0.898	0.898	0.904	0.904	0.898	0.898	0.905	0.898	0.898	0.905	0.898	0.897	0.903	0.898	0.905	0.898	0.904	0.898	0.903	0.899	0.898	0.898	0.898
T21AL5.2R	0.864	0.886	0.885	0.885	0.886	0.885	0.893	0.893	0.89	0.886	0.886	0.886	0.886	0.886	0.886	0.886	0.886	0.886	0.886	0.886	0.892	0.893	0.921	0.892	0.893	0.886	0.886	0.886	0.892	0.892	0.886	0.886	0.893	0.886	0.886	0.892	0.886	0.885	0.89	0.886	0.892	0.886	0.891	0.886	0.89	0.887	0.886	0.887	0.886
T21AL6.1R	0.862	0.882	0.881	0.881	0.882	0.88	0.888	0.888	0.885	0.882	0.882	0.882	0.881	0.881	0.882	0.882	0.881	0.881	0.882	0.882	0.887	0.888	0.929	0.887	0.887	0.882	0.882	0.882	0.887	0.887	0.882	0.882	0.887	0.882	0.882	0.887	0.882	0.881	0.885	0.882	0.887	0.882	0.887	0.882	0.886	0.883	0.882	0.882	0.882
T21AL6.2R	0.868	0.893	0.892	0.893	0.894	0.892	0.9	0.9	0.897	0.894	0.894	0.893	0.893	0.893	0.893	0.893	0.893	0.893	0.894	0.893	0.899	0.9	0.919	0.9	0.9	0.893	0.893	0.893	0.899	0.898	0.893	0.893	0.899	0.893	0.894	0.899	0.893	0.893	0.898	0.893	0.899	0.893	0.899	0.893	0.898	0.894	0.893	0.894	0.893
T21AL6.3R	0.868	0.894	0.893	0.893	0.894	0.892	0.9	0.9	0.897	0.894	0.894	0.894	0.894	0.893	0.894	0.894	0.893	0.893	0.894	0.894	0.899	0.9	0.919	0.9	0.9	0.894	0.894	0.894	0.9	0.899	0.894	0.894	0.9	0.894	0.894	0.9	0.894	0.893	0.898	0.894	0.9	0.893	0.9	0.894	0.899	0.894	0.894	0.894	0.894
L21AL6.4R	0.868	0.893	0.892	0.893	0.894	0.892	0.9	0.9	0.897	0.893	0.894	0.893	0.893	0.893	0.893	0.893	0.893	0.893	0.893	0.893	0.899	0.9	0.919	0.9	0.9	0.893	0.893	0.893	0.899	0.898	0.893	0.893	0.899	0.893	0.893	0.899	0.893	0.893	0.898	0.893	0.9	0.893	0.899	0.893	0.898	0.894	0.893	0.894	0.893
T21AL6.5R	0.871	0.9	0.899	0.899	0.9	0.898	0.906	0.907	0.904	0.9	0.9	0.9	0.9	0.899	0.9	0.9	0.899	0.899	0.9	0.9	0.906	0.907	0.913	0.906	0.906	0.9	0.9	0.9	0.906	0.905	0.9	0.9	0.906	0.9	0.9	0.906	0.9	0.899	0.903	0.9	0.906	0.899	0.906	0.9	0.903	0.9	0.9	0.9	0.9
T21AL7.1R	0.883	0.94	0.938	0.939	0.939	0.939	0.95	0.95	0.947	0.94	0.94	0.939	0.939	0.939	0.939	0.94	0.939	0.939	0.939	0.94	0.95	0.95	0.868	0.951	0.951	0.94	0.939	0.94	0.95	0.949	0.94	0.94	0.95	0.94	0.939	0.95	0.94	0.939	0.943	0.94	0.95	0.939	0.95	0.939	0.944	0.94	0.939	0.94	0.939
T21AL7.2R	0.87	0.903	0.902	0.902	0.903	0.902	0.911	0.91	0.907	0.903	0.904	0.903	0.903	0.903	0.903	0.903	0.903	0.902	0.903	0.903	0.909	0.911	0.91	0.911	0.911	0.903	0.903	0.903	0.909	0.909	0.903	0.903	0.91	0.903	0.903	0.91	0.903	0.902	0.908	0.903	0.91	0.902	0.909	0.903	0.908	0.904	0.903	0.904	0.903
T21AL7.3R	0.868	0.896	0.895	0.895	0.897	0.894	0.903	0.903	0.899	0.896	0.897	0.896	0.896	0.896	0.896	0.896	0.896	0.896	0.896	0.896	0.902	0.903	0.918	0.903	0.903	0.896	0.896	0.896	0.902	0.901	0.896	0.896	0.902	0.896	0.896	0.902	0.896	0.896	0.901	0.896	0.902	0.896	0.902	0.896	0.901	0.897	0.896	0.897	0.896
JF927751.1_PVY_N-Wi	0.884	0.941	0.939	0.939	0.94	0.939	0.951	0.951	0.948	0.941	0.941	0.94	0.94	0.94	0.94	0.94	0.94	0.94	0.94	0.94	0.95	0.951	0.868	0.952	0.952	0.94	0.94	0.94	0.951	0.95	0.941	0.94	0.951	0.94	0.94	0.951	0.94	0.94	0.944	0.94	0.951	0.94	0.95	0.94	0.945	0.94	0.94	0.941	0.94
T21MI25R	0.862	0.883	0.881	0.882	0.883	0.881	0.888	0.888	0.885	0.882	0.883	0.882	0.882	0.882	0.882	0.882	0.882	0.882	0.883	0.882	0.887	0.888	0.929	0.887	0.888	0.882	0.882	0.882	0.888	0.887	0.882	0.882	0.888	0.882	0.882	0.888	0.882	0.882	0.886	0.882	0.888	0.882	0.887	0.882	0.887	0.883	0.882	0.883	0.882
T21MI27.1R	0.862	0.882	0.881	0.881	0.882	0.88	0.888	0.888	0.885	0.882	0.882	0.882	0.881	0.881	0.882	0.882	0.881	0.881	0.882	0.882	0.887	0.888	0.929	0.887	0.887	0.882	0.882	0.882	0.887	0.887	0.882	0.882	0.887	0.882	0.882	0.887	0.882	0.881	0.885	0.882	0.887	0.882	0.887	0.882	0.886	0.883	0.882	0.882	0.882
T21MI27.2R	0.867	0.893	0.892	0.892	0.894	0.892	0.9	0.9	0.897	0.893	0.894	0.893	0.893	0.893	0.893	0.893	0.893	0.893	0.893	0.893	0.899	0.9	0.919	0.899	0.899	0.893	0.893	0.893	0.899	0.898	0.893	0.893	0.899	0.893	0.893	0.899	0.893	0.893	0.898	0.893	0.899	0.893	0.899	0.893	0.898	0.894	0.893	0.894	0.893
T21ML34R	0.862	0.882	0.881	0.881	0.882	0.88	0.887	0.887	0.885	0.882	0.882	0.881	0.881	0.881	0.881	0.882	0.881	0.881	0.882	0.882	0.886	0.888	0.929	0.887	0.887	0.881	0.881	0.881	0.887	0.886	0.882	0.881	0.887	0.882	0.882	0.887	0.882	0.881	0.885	0.882	0.887	0.881	0.886	0.881	0.886	0.882	0.881	0.882	0.882
JF928460.1_PVY_NTNa	0.862	0.881	0.88	0.88	0.881	0.879	0.887	0.887	0.884	0.881	0.881	0.881	0.881	0.881	0.881	0.881	0.88	0.88	0.881	0.881	0.886	0.887	0.928	0.886	0.887	0.881	0.881	0.881	0.887	0.886	0.881	0.881	0.886	0.881	0.881	0.886	0.881	0.88	0.884	0.881	0.886	0.88	0.886	0.881	0.885	0.882	0.881	0.881	0.881
JN034046.1_PVY_N-Wi	0.88	0.936	0.934	0.934	0.935	0.935	0.946	0.946	0.946	0.936	0.936	0.935	0.935	0.935	0.936	0.936	0.935	0.935	0.935	0.935	0.947	0.946	0.865	0.946	0.946	0.936	0.936	0.936	0.947	0.945	0.936	0.936	0.946	0.936	0.935	0.945	0.936	0.935	0.939	0.936	0.946	0.935	0.947	0.935	0.94	0.936	0.935	0.935	0.934
AJ890344.1_PVY_NTNa	0.86	0.878	0.877	0.878	0.878	0.877	0.884	0.884	0.881	0.878	0.878	0.878	0.878	0.878	0.878	0.878	0.878	0.878	0.878	0.878	0.883	0.884	0.927	0.884	0.884	0.878	0.878	0.878	0.883	0.883	0.878	0.878	0.884	0.878	0.878	0.883	0.878	0.878	0.881	0.878	0.884	0.878	0.883	0.878	0.882	0.879	0.878	0.879	0.878
AB702945.1_PVY_NTNa	0.862	0.882	0.881	0.881	0.882	0.88	0.887	0.887	0.884	0.882	0.882	0.881	0.881	0.881	0.881	0.881	0.881	0.881	0.882	0.881	0.886	0.887	0.929	0.887	0.887	0.881	0.881	0.881	0.886	0.886	0.881	0.881	0.887	0.881	0.882	0.887	0.881	0.881	0.885	0.882	0.887	0.881	0.886	0.881	0.885	0.882	0.881	0.882	0.881
JQ969034.2_PVY_NTNa	0.862	0.881	0.88	0.88	0.881	0.88	0.887	0.887	0.885	0.881	0.881	0.881	0.881	0.881	0.881	0.881	0.881	0.881	0.881	0.881	0.887	0.888	0.927	0.887	0.887	0.881	0.881	0.881	0.887	0.886	0.881	0.881	0.887	0.881	0.881	0.887	0.881	0.881	0.885	0.881	0.887	0.881	0.886	0.881	0.885	0.882	0.881	0.882	0.881
JQ969035.2_PVY_NTNa	0.859	0.879	0.877	0.878	0.879	0.877	0.884	0.884	0.882	0.879	0.879	0.878	0.878	0.878	0.878	0.878	0.878	0.878	0.879	0.878	0.883	0.884	0.927	0.884	0.884	0.878	0.878	0.878	0.884	0.883	0.878	0.878	0.884	0.878	0.879	0.884	0.878	0.878	0.882	0.879	0.884	0.878	0.883	0.878	0.883	0.879	0.878	0.879	0.879
HQ631374.1_PVY_NTNa	0.861	0.881	0.88	0.88	0.881	0.879	0.886	0.886	0.884	0.881	0.881	0.881	0.881	0.881	0.881	0.881	0.88	0.88	0.881	0.881	0.886	0.887	0.927	0.886	0.886	0.881	0.881	0.881	0.886	0.885	0.881	0.881	0.886	0.881	0.881	0.886	0.881	0.88	0.885	0.881	0.886	0.881	0.886	0.881	0.885	0.882	0.881	0.881	0.881
M95491.1_PVY_NTNa	0.862	0.881	0.88	0.881	0.881	0.88	0.886	0.886	0.884	0.881	0.881	0.881	0.88	0.88	0.881	0.881	0.88	0.881	0.881	0.881	0.885	0.887	0.928	0.886	0.886	0.881	0.881	0.881	0.886	0.885	0.881	0.881	0.886	0.881	0.881	0.886	0.881	0.881	0.884	0.881	0.886	0.881	0.885	0.881	0.885	0.882	0.881	0.882	0.881
EF026075.1_PVY_NTNa	0.862	0.882	0.881	0.881	0.882	0.88	0.887	0.887	0.885	0.882	0.882	0.881	0.881	0.881	0.881	0.882	0.881	0.881	0.882	0.881	0.886	0.887	0.929	0.887	0.887	0.881	0.881	0.881	0.887	0.886	0.882	0.881	0.887	0.882	0.882	0.887	0.881	0.881	0.885	0.882	0.887	0.881	0.886	0.881	0.885	0.882	0.881	0.882	0.882
FJ204164.1_PVY_NTNa	0.862	0.881	0.88	0.881	0.881	0.88	0.887	0.887	0.884	0.881	0.881	0.881	0.88	0.88	0.881	0.881	0.88	0.881	0.881	0.881	0.885	0.887	0.929	0.886	0.886	0.881	0.881	0.881	0.886	0.885	0.881	0.881	0.886	0.881	0.881	0.886	0.881	0.88	0.884	0.881	0.886	0.881	0.885	0.881	0.885	0.882	0.881	0.881	0.881
HQ912863.1_PVY_N-Wi	0.885	0.939	0.937	0.938	0.939	0.938	0.95	0.95	0.95	0.939	0.939	0.939	0.939	0.938	0.939	0.939	0.939	0.938	0.939	0.939	0.951	0.95	0.87	0.95	0.95	0.939	0.939	0.939	0.951	0.949	0.939	0.939	0.95	0.939	0.939	0.95	0.939	0.939	0.943	0.939	0.95	0.939	0.951	0.939	0.944	0.939	0.939	0.939	0.938
JQ924288.1_PVY_N-Wi	0.883	0.939	0.937	0.938	0.939	0.938	0.95	0.95	0.946	0.939	0.939	0.938	0.938	0.938	0.939	0.939	0.938	0.938	0.939	0.939	0.948	0.949	0.867	0.95	0.95	0.939	0.939	0.939	0.949	0.949	0.939	0.939	0.95	0.939	0.938	0.949	0.939	0.938	0.942	0.939	0.949	0.938	0.948	0.939	0.943	0.939	0.939	0.94	0.938
HE608963.1_PVY_N-Wi	0.883	0.939	0.936	0.937	0.938	0.937	0.95	0.95	0.947	0.938	0.939	0.938	0.938	0.938	0.938	0.938	0.938	0.938	0.938	0.938	0.948	0.949	0.868	0.95	0.95	0.938	0.938	0.938	0.949	0.948	0.939	0.938	0.949	0.938	0.938	0.949	0.938	0.938	0.942	0.938	0.949	0.938	0.948	0.938	0.942	0.938	0.938	0.939	0.937
JQ971975.1_PVY_NE-11	0.834	0.824	0.823	0.824	0.824	0.822	0.827	0.826	0.826	0.824	0.824	0.824	0.824	0.823	0.824	0.824	0.823	0.823	0.824	0.824	0.827	0.827	0.961	0.826	0.826	0.824	0.824	0.824	0.828	0.826	0.824	0.824	0.826	0.824	0.824	0.826	0.824	0.823	0.825	0.824	0.826	0.824	0.827	0.825	0.826	0.825	0.824	0.824	0.824
HQ912872.1_PVY_N:O	0.876	0.928	0.926	0.927	0.927	0.927	0.938	0.938	0.935	0.927	0.927	0.927	0.926	0.927	0.927	0.927	0.927	0.927	0.927	0.927	0.937	0.937	0.879	0.938	0.938	0.927	0.927	0.927	0.937	0.937	0.927	0.927	0.938	0.927	0.927	0.937	0.927	0.927	0.93	0.927	0.937	0.927	0.937	0.927	0.931	0.928	0.927	0.928	0.927
HQ912871.1_PVY_N:O	0.877	0.927	0.926	0.927	0.927	0.927	0.938	0.938	0.935	0.927	0.927	0.927	0.926	0.927	0.927	0.927	0.926	0.927	0.927	0.927	0.937	0.938	0.88	0.938	0.938	0.927	0.927	0.927	0.937	0.937	0.927	0.927	0.938	0.927	0.926	0.938	0.927	0.927	0.93	0.927	0.938	0.927	0.937	0.927	0.93	0.927	0.927	0.928	0.927
AY745491.1_PVY_N:O	0.877	0.927	0.925	0.926	0.926	0.926	0.937	0.937	0.934	0.927	0.927	0.926	0.926	0.926	0.926	0.927	0.926	0.927	0.927	0.927	0.936	0.937	0.879	0.937	0.937	0.927	0.926	0.926	0.936	0.936	0.927	0.927	0.937	0.927	0.926	0.937	0.927	0.927	0.929	0.927	0.937	0.926	0.936	0.926	0.93	0.927	0.926	0.928	0.926
KF850513.1_PVY_NTNa	0.861	0.881	0.88	0.88	0.881	0.879	0.886	0.886	0.883	0.881	0.881	0.88	0.88	0.88	0.88	0.881	0.88	0.88	0.881	0.88	0.885	0.886	0.929	0.886	0.886	0.88	0.88	0.88	0.885	0.885	0.881	0.88	0.886	0.881	0.881	0.885	0.88	0.88	0.884	0.881	0.886	0.88	0.885	0.88	0.884	0.881	0.88	0.881	0.881
AJ890349.1_PVY_N-Wi	0.88	0.936	0.934	0.934	0.935	0.935	0.944	0.944	0.945	0.936	0.936	0.935	0.935	0.935	0.935	0.936	0.935	0.935	0.935	0.936	0.943	0.944	0.864	0.945	0.944	0.936	0.936	0.936	0.943	0.943	0.936	0.936	0.944	0.936	0.935	0.944	0.936	0.935	0.94	0.936	0.944	0.935	0.943	0.936	0.94	0.936	0.935	0.936	0.935
AJ890345.1_PVY_NTNa	0.861	0.88	0.878	0.879	0.88	0.878	0.885	0.886	0.883	0.88	0.88	0.879	0.879	0.879	0.879	0.88	0.879	0.879	0.88	0.879	0.884	0.886	0.926	0.885	0.885	0.879	0.879	0.879	0.885	0.885	0.88	0.879	0.885	0.88	0.88	0.885	0.879	0.879	0.883	0.88	0.886	0.879	0.884	0.879	0.884	0.88	0.879	0.88	0.88
FJ204165.1_PVY_NTNa	0.862	0.881	0.88	0.88	0.881	0.88	0.886	0.887	0.884	0.881	0.881	0.88	0.88	0.88	0.88	0.881	0.88	0.88	0.881	0.881	0.885	0.886	0.929	0.886	0.886	0.88	0.88	0.88	0.886	0.885	0.881	0.88	0.886	0.881	0.881	0.886	0.881	0.88	0.884	0.881	0.886	0.88	0.885	0.88	0.884	0.881	0.88	0.881	0.881
AY745492.1_PVY_N:O	0.877	0.927	0.925	0.926	0.927	0.926	0.938	0.938	0.935	0.927	0.927	0.926	0.926	0.926	0.927	0.927	0.926	0.927	0.927	0.927	0.936	0.937	0.88	0.938	0.938	0.927	0.927	0.927	0.937	0.937	0.927	0.927	0.937	0.927	0.926	0.937	0.927	0.927	0.93	0.927	0.937	0.927	0.936	0.927	0.93	0.927	0.927	0.928	0.926
JF927757.1_PVY_NTNa	0.862	0.881	0.88	0.88	0.881	0.88	0.887	0.887	0.884	0.881	0.881	0.881	0.88	0.881	0.881	0.881	0.88	0.88	0.881	0.881	0.885	0.887	0.929	0.886	0.886	0.881	0.881	0.881	0.886	0.886	0.881	0.881	0.886	0.881	0.881	0.886	0.881	0.88	0.884	0.881	0.886	0.881	0.885	0.881	0.885	0.882	0.881	0.881	0.881
JF927752.1_PVY_NTNa	0.863	0.882	0.881	0.881	0.882	0.88	0.888	0.888	0.885	0.882	0.882	0.882	0.881	0.881	0.882	0.882	0.881	0.881	0.882	0.882	0.887	0.888	0.929	0.887	0.887	0.882	0.882	0.882	0.887	0.887	0.882	0.882	0.887	0.882	0.882	0.887	0.882	0.881	0.885	0.882	0.887	0.882	0.887	0.882	0.886	0.883	0.882	0.882	0.882
JF927763.1_PVY_NTNa	0.862	0.881	0.88	0.881	0.881	0.88	0.887	0.887	0.884	0.881	0.881	0.881	0.881	0.881	0.881	0.881	0.881	0.881	0.882	0.881	0.886	0.887	0.929	0.887	0.887	0.881	0.881	0.881	0.886	0.886	0.881	0.881	0.887	0.881	0.881	0.886	0.881	0.881	0.884	0.881	0.887	0.881	0.886	0.881	0.885	0.882	0.881	0.882	0.881
JF927759.1_PVY_NTNa	0.862	0.881	0.88	0.88	0.881	0.879	0.887	0.886	0.884	0.881	0.881	0.881	0.88	0.88	0.881	0.881	0.88	0.88	0.881	0.881	0.885	0.886	0.928	0.886	0.886	0.881	0.881	0.881	0.886	0.885	0.881	0.881	0.886	0.881	0.881	0.886	0.881	0.88	0.884	0.881	0.886	0.881	0.885	0.881	0.885	0.882	0.881	0.881	0.881
HQ912869.1_PVY_NTNa	0.861	0.881	0.88	0.88	0.881	0.88	0.887	0.887	0.884	0.881	0.881	0.881	0.88	0.88	0.881	0.881	0.88	0.881	0.881	0.881	0.885	0.886	0.929	0.886	0.886	0.881	0.881	0.881	0.886	0.885	0.881	0.881	0.886	0.881	0.881	0.886	0.881	0.88	0.884	0.881	0.886	0.88	0.885	0.881	0.884	0.882	0.881	0.881	0.881
JQ969041.2_PVY_N-Wi	0.881	0.937	0.936	0.937	0.937	0.937	0.947	0.948	0.944	0.937	0.937	0.937	0.936	0.937	0.937	0.937	0.937	0.937	0.937	0.937	0.947	0.948	0.867	0.948	0.948	0.937	0.937	0.937	0.947	0.946	0.937	0.937	0.947	0.937	0.937	0.947	0.937	0.937	0.941	0.937	0.947	0.937	0.947	0.937	0.941	0.937	0.937	0.938	0.937
JQ969039.2_PVY_N-Wi	0.884	0.938	0.936	0.937	0.938	0.937	0.948	0.948	0.948	0.938	0.938	0.937	0.937	0.937	0.938	0.938	0.938	0.937	0.938	0.938	0.949	0.948	0.869	0.949	0.949	0.938	0.938	0.938	0.949	0.947	0.938	0.938	0.948	0.938	0.937	0.948	0.938	0.937	0.942	0.938	0.948	0.938	0.95	0.938	0.942	0.938	0.938	0.938	0.937
T21AI1.1T	0.877	0.927	0.925	0.926	0.926	0.926	0.937	0.937	0.934	0.927	0.927	0.926	0.926	0.926	0.926	0.927	0.926	0.926	0.927	0.927	0.936	0.937	0.88	0.937	0.937	0.927	0.926	0.926	0.936	0.936	0.927	0.927	0.937	0.927	0.926	0.936	0.927	0.926	0.929	0.927	0.937	0.926	0.936	0.926	0.93	0.927	0.926	0.928	0.926
T21AI1.2T	0.886	0.944	0.943	0.944	0.944	0.944	0.955	0.955	0.951	0.944	0.944	0.944	0.944	0.944	0.944	0.944	0.943	0.944	0.944	0.944	0.954	0.955	0.864	0.955	0.955	0.944	0.944	0.944	0.954	0.954	0.944	0.944	0.955	0.944	0.944	0.955	0.944	0.944	0.948	0.944	0.955	0.944	0.954	0.944	0.948	0.944	0.944	0.945	0.943
T21AI1.3T	0.87	0.902	0.9	0.901	0.902	0.9	0.909	0.909	0.906	0.902	0.902	0.902	0.902	0.901	0.902	0.902	0.901	0.901	0.902	0.902	0.908	0.909	0.911	0.909	0.909	0.902	0.902	0.902	0.908	0.908	0.902	0.902	0.909	0.902	0.902	0.909	0.902	0.901	0.906	0.901	0.909	0.901	0.908	0.902	0.906	0.902	0.902	0.902	0.902
T21AI1.4T	0.873	0.907	0.906	0.906	0.907	0.906	0.915	0.915	0.911	0.907	0.907	0.907	0.907	0.906	0.907	0.907	0.906	0.906	0.907	0.907	0.913	0.915	0.905	0.914	0.914	0.907	0.907	0.907	0.913	0.913	0.907	0.907	0.914	0.907	0.907	0.914	0.907	0.906	0.911	0.907	0.914	0.906	0.913	0.907	0.912	0.908	0.907	0.907	0.907
T21AI1.5T	0.865	0.89	0.889	0.889	0.89	0.889	0.897	0.897	0.894	0.89	0.89	0.89	0.89	0.89	0.89	0.89	0.89	0.89	0.891	0.89	0.895	0.897	0.92	0.897	0.897	0.89	0.89	0.89	0.896	0.896	0.89	0.89	0.897	0.89	0.89	0.896	0.89	0.89	0.894	0.89	0.897	0.89	0.895	0.89	0.894	0.891	0.89	0.891	0.89
T21AI1.6T	0.865	0.891	0.889	0.89	0.891	0.89	0.898	0.898	0.895	0.891	0.891	0.891	0.89	0.89	0.89	0.891	0.89	0.89	0.891	0.891	0.896	0.898	0.92	0.898	0.898	0.891	0.891	0.891	0.897	0.897	0.891	0.891	0.898	0.891	0.891	0.897	0.891	0.89	0.894	0.891	0.897	0.89	0.896	0.891	0.894	0.892	0.891	0.891	0.891
T21AI2.3T	0.863	0.884	0.882	0.883	0.884	0.882	0.889	0.889	0.886	0.883	0.884	0.883	0.883	0.883	0.883	0.883	0.883	0.883	0.884	0.883	0.888	0.889	0.928	0.889	0.889	0.883	0.883	0.883	0.888	0.888	0.883	0.883	0.889	0.883	0.883	0.889	0.883	0.883	0.887	0.883	0.889	0.883	0.888	0.883	0.887	0.884	0.883	0.884	0.883
T21AI2.4T	0.869	0.895	0.894	0.894	0.895	0.894	0.902	0.902	0.899	0.895	0.896	0.895	0.895	0.895	0.895	0.895	0.895	0.895	0.895	0.895	0.901	0.902	0.918	0.902	0.902	0.895	0.895	0.895	0.901	0.9	0.895	0.895	0.901	0.895	0.895	0.901	0.895	0.895	0.9	0.895	0.902	0.895	0.901	0.895	0.9	0.896	0.895	0.895	0.895
T21AI4.1T	0.862	0.882	0.881	0.882	0.882	0.881	0.888	0.888	0.885	0.882	0.882	0.882	0.882	0.882	0.882	0.882	0.882	0.882	0.883	0.882	0.887	0.888	0.929	0.887	0.888	0.882	0.882	0.882	0.887	0.887	0.882	0.882	0.888	0.882	0.882	0.888	0.882	0.882	0.886	0.882	0.888	0.882	0.887	0.882	0.886	0.883	0.882	0.883	0.882
T21AI4.2T	0.878	0.927	0.925	0.926	0.926	0.926	0.936	0.937	0.934	0.926	0.927	0.926	0.926	0.926	0.926	0.926	0.926	0.926	0.926	0.926	0.935	0.936	0.88	0.936	0.937	0.926	0.926	0.926	0.936	0.936	0.927	0.926	0.936	0.927	0.926	0.936	0.926	0.926	0.929	0.927	0.936	0.926	0.935	0.926	0.93	0.927	0.926	0.927	0.926
T21AL7.1T	0.883	0.94	0.938	0.939	0.939	0.939	0.951	0.951	0.948	0.94	0.94	0.939	0.939	0.939	0.94	0.94	0.939	0.939	0.94	0.94	0.95	0.95	0.868	0.951	0.951	0.94	0.94	0.94	0.95	0.95	0.94	0.94	0.95	0.94	0.939	0.95	0.94	0.939	0.943	0.94	0.95	0.939	0.95	0.94	0.944	0.94	0.94	0.941	0.939
T21AL7.2T	0.868	0.896	0.895	0.895	0.896	0.894	0.903	0.902	0.899	0.896	0.896	0.896	0.896	0.895	0.896	0.896	0.895	0.895	0.896	0.896	0.902	0.903	0.917	0.903	0.903	0.896	0.896	0.896	0.902	0.901	0.896	0.896	0.902	0.896	0.896	0.902	0.896	0.895	0.9	0.896	0.902	0.895	0.902	0.896	0.901	0.897	0.896	0.896	0.896
T21MI25.1T	0.862	0.882	0.881	0.881	0.882	0.881	0.888	0.888	0.885	0.882	0.882	0.882	0.882	0.882	0.882	0.882	0.881	0.881	0.882	0.882	0.886	0.887	0.929	0.887	0.888	0.882	0.882	0.882	0.887	0.887	0.882	0.882	0.887	0.882	0.882	0.887	0.882	0.881	0.885	0.882	0.887	0.882	0.887	0.882	0.886	0.883	0.882	0.883	0.882
T21MI25.2T	0.862	0.883	0.881	0.882	0.883	0.881	0.888	0.888	0.885	0.882	0.883	0.882	0.882	0.882	0.882	0.882	0.882	0.882	0.883	0.882	0.887	0.888	0.929	0.887	0.888	0.882	0.882	0.882	0.888	0.887	0.882	0.882	0.888	0.882	0.882	0.888	0.882	0.882	0.886	0.882	0.888	0.882	0.887	0.882	0.887	0.883	0.882	0.883	0.882
T21MI26.1T	0.868	0.894	0.892	0.893	0.894	0.892	0.9	0.9	0.897	0.894	0.894	0.894	0.893	0.893	0.894	0.894	0.893	0.893	0.894	0.894	0.899	0.9	0.92	0.9	0.9	0.894	0.894	0.894	0.9	0.898	0.894	0.894	0.9	0.894	0.894	0.9	0.894	0.893	0.898	0.894	0.9	0.893	0.9	0.894	0.899	0.894	0.894	0.894	0.894
T21MI26.2T	0.863	0.882	0.881	0.881	0.882	0.881	0.888	0.888	0.885	0.882	0.882	0.882	0.882	0.882	0.882	0.882	0.881	0.881	0.882	0.882	0.887	0.888	0.93	0.887	0.888	0.882	0.882	0.882	0.887	0.887	0.882	0.882	0.888	0.882	0.882	0.887	0.882	0.882	0.886	0.882	0.888	0.882	0.887	0.882	0.886	0.883	0.882	0.883	0.882
T21MI27.1T	0.868	0.894	0.893	0.893	0.894	0.892	0.9	0.9	0.897	0.894	0.894	0.894	0.894	0.893	0.894	0.894	0.893	0.893	0.894	0.894	0.899	0.9	0.92	0.9	0.9	0.894	0.894	0.894	0.9	0.899	0.894	0.894	0.9	0.894	0.894	0.9	0.894	0.893	0.898	0.894	0.9	0.893	0.9	0.894	0.899	0.894	0.894	0.894	0.894
T21MI27.2T	0.863	0.882	0.881	0.882	0.882	0.881	0.888	0.888	0.885	0.882	0.882	0.882	0.882	0.882	0.882	0.882	0.882	0.882	0.883	0.882	0.887	0.888	0.93	0.888	0.888	0.882	0.882	0.882	0.887	0.887	0.882	0.882	0.888	0.882	0.882	0.888	0.882	0.882	0.886	0.882	0.888	0.882	0.887	0.882	0.886	0.883	0.882	0.883	0.882
T21MI28.1T	0.868	0.893	0.892	0.893	0.894	0.892	0.9	0.9	0.897	0.894	0.894	0.893	0.893	0.893	0.893	0.893	0.893	0.893	0.894	0.893	0.899	0.9	0.919	0.9	0.9	0.893	0.893	0.893	0.899	0.898	0.893	0.893	0.899	0.893	0.894	0.899	0.893	0.893	0.898	0.893	0.899	0.893	0.899	0.893	0.898	0.894	0.893	0.894	0.893
T21MI28.2T	0.862	0.882	0.881	0.881	0.882	0.88	0.888	0.888	0.885	0.882	0.882	0.882	0.881	0.881	0.882	0.882	0.881	0.881	0.882	0.882	0.886	0.887	0.928	0.887	0.887	0.882	0.882	0.882	0.887	0.887	0.882	0.882	0.887	0.882	0.882	0.887	0.882	0.881	0.885	0.882	0.887	0.882	0.886	0.882	0.886	0.883	0.882	0.882	0.882
T21ML33T	0.863	0.883	0.881	0.882	0.883	0.881	0.888	0.888	0.885	0.882	0.883	0.882	0.882	0.882	0.882	0.882	0.882	0.882	0.883	0.882	0.887	0.888	0.93	0.888	0.888	0.882	0.882	0.882	0.888	0.887	0.882	0.882	0.888	0.882	0.882	0.888	0.882	0.882	0.886	0.882	0.888	0.882	0.887	0.882	0.887	0.883	0.882	0.883	0.882
T21ML35T	0.862	0.882	0.88	0.881	0.882	0.88	0.887	0.887	0.885	0.882	0.882	0.881	0.881	0.881	0.881	0.882	0.881	0.881	0.882	0.881	0.886	0.888	0.929	0.887	0.887	0.881	0.881	0.881	0.887	0.886	0.882	0.881	0.887	0.882	0.882	0.887	0.881	0.881	0.885	0.882	0.887	0.881	0.886	0.881	0.886	0.882	0.881	0.882	0.882
L22ML7.1T	0.868	0.894	0.893	0.894	0.894	0.893	0.901	0.9	0.898	0.894	0.895	0.894	0.894	0.894	0.894	0.894	0.894	0.894	0.894	0.894	0.899	0.9	0.918	0.9	0.9	0.894	0.894	0.894	0.9	0.899	0.894	0.894	0.9	0.894	0.894	0.899	0.894	0.893	0.899	0.894	0.9	0.894	0.9	0.894	0.899	0.895	0.894	0.894	0.894
L22ML7.2T	0.884	0.938	0.937	0.937	0.938	0.937	0.949	0.949	0.946	0.938	0.939	0.938	0.938	0.938	0.938	0.938	0.938	0.938	0.938	0.938	0.948	0.949	0.869	0.949	0.949	0.938	0.938	0.938	0.948	0.948	0.938	0.938	0.949	0.938	0.938	0.948	0.938	0.938	0.942	0.938	0.949	0.938	0.948	0.938	0.942	0.938	0.938	0.939	0.937
L22AI1.2T	0.884	0.939	0.937	0.938	0.939	0.938	0.95	0.95	0.947	0.939	0.939	0.939	0.939	0.938	0.939	0.939	0.938	0.939	0.939	0.939	0.949	0.95	0.87	0.95	0.95	0.939	0.939	0.939	0.949	0.949	0.939	0.939	0.95	0.939	0.939	0.95	0.939	0.938	0.943	0.939	0.95	0.939	0.949	0.939	0.943	0.939	0.939	0.94	0.938
L22AI1.3T	0.877	0.927	0.925	0.926	0.926	0.926	0.937	0.937	0.934	0.927	0.927	0.926	0.926	0.926	0.926	0.926	0.926	0.926	0.926	0.926	0.936	0.936	0.88	0.937	0.937	0.926	0.926	0.926	0.936	0.936	0.927	0.926	0.937	0.927	0.926	0.937	0.927	0.926	0.929	0.927	0.937	0.926	0.935	0.926	0.93	0.927	0.926	0.927	0.926
L22AI1.4T	0.868	0.894	0.893	0.894	0.895	0.893	0.901	0.901	0.898	0.894	0.895	0.894	0.894	0.894	0.894	0.894	0.894	0.894	0.894	0.894	0.9	0.901	0.918	0.901	0.901	0.894	0.894	0.894	0.9	0.899	0.894	0.894	0.9	0.894	0.894	0.9	0.894	0.894	0.899	0.894	0.901	0.894	0.9	0.894	0.899	0.895	0.894	0.895	0.894
L22AI1.5T	0.862	0.883	0.881	0.882	0.883	0.881	0.888	0.888	0.885	0.882	0.883	0.882	0.882	0.882	0.882	0.882	0.882	0.882	0.883	0.882	0.887	0.888	0.929	0.888	0.888	0.882	0.882	0.882	0.887	0.887	0.882	0.882	0.888	0.882	0.882	0.888	0.882	0.882	0.886	0.882	0.888	0.882	0.887	0.882	0.886	0.883	0.882	0.883	0.882
L22AI1.5R	0.883	0.938	0.936	0.937	0.938	0.938	0.949	0.95	0.946	0.938	0.939	0.938	0.938	0.938	0.938	0.938	0.938	0.938	0.938	0.938	0.948	0.949	0.87	0.949	0.95	0.938	0.938	0.938	0.949	0.948	0.938	0.938	0.949	0.938	0.938	0.949	0.938	0.938	0.942	0.938	0.949	0.938	0.948	0.938	0.943	0.938	0.938	0.939	0.938
L22MI6.1R	0.862	0.883	0.881	0.882	0.883	0.881	0.888	0.888	0.885	0.883	0.883	0.882	0.882	0.882	0.882	0.882	0.882	0.882	0.883	0.882	0.886	0.888	0.929	0.887	0.888	0.882	0.882	0.882	0.887	0.887	0.882	0.882	0.888	0.882	0.883	0.888	0.882	0.882	0.886	0.883	0.888	0.882	0.887	0.882	0.886	0.883	0.882	0.883	0.882
L22MI6.2R	0.868	0.894	0.893	0.893	0.894	0.893	0.901	0.901	0.897	0.894	0.895	0.894	0.894	0.894	0.894	0.894	0.894	0.894	0.894	0.894	0.899	0.901	0.919	0.9	0.901	0.894	0.894	0.894	0.9	0.899	0.894	0.894	0.9	0.894	0.894	0.9	0.894	0.894	0.899	0.894	0.9	0.894	0.9	0.894	0.899	0.895	0.894	0.894	0.894
L22MI6.3R	0.87	0.898	0.897	0.897	0.898	0.897	0.905	0.905	0.901	0.898	0.898	0.898	0.898	0.897	0.898	0.898	0.897	0.898	0.898	0.898	0.903	0.905	0.915	0.904	0.905	0.898	0.898	0.898	0.904	0.903	0.898	0.898	0.904	0.898	0.898	0.904	0.898	0.897	0.903	0.898	0.904	0.898	0.904	0.898	0.903	0.899	0.898	0.898	0.898
T22ML66.1R	0.862	0.881	0.88	0.881	0.881	0.88	0.887	0.887	0.884	0.881	0.881	0.881	0.881	0.881	0.881	0.881	0.88	0.881	0.882	0.881	0.886	0.887	0.928	0.886	0.887	0.881	0.881	0.881	0.886	0.886	0.881	0.881	0.887	0.881	0.881	0.886	0.881	0.881	0.885	0.881	0.887	0.881	0.886	0.881	0.885	0.882	0.881	0.882	0.881
T22ML66.1V	0.862	0.882	0.88	0.881	0.882	0.88	0.887	0.887	0.885	0.882	0.882	0.882	0.881	0.881	0.881	0.882	0.881	0.881	0.882	0.882	0.886	0.887	0.928	0.887	0.887	0.882	0.882	0.882	0.887	0.886	0.882	0.882	0.887	0.882	0.882	0.887	0.882	0.881	0.885	0.882	0.887	0.881	0.886	0.882	0.885	0.883	0.881	0.882	0.881
T22AI63.1T	0.867	0.893	0.892	0.893	0.894	0.892	0.9	0.9	0.897	0.893	0.894	0.893	0.893	0.893	0.893	0.893	0.893	0.893	0.894	0.893	0.899	0.9	0.917	0.899	0.9	0.893	0.893	0.893	0.9	0.898	0.893	0.893	0.9	0.893	0.893	0.9	0.893	0.893	0.898	0.893	0.9	0.893	0.9	0.893	0.899	0.894	0.893	0.894	0.893
T22AL64.2T	0.872	0.906	0.904	0.905	0.906	0.905	0.913	0.913	0.91	0.906	0.906	0.906	0.906	0.905	0.906	0.906	0.905	0.905	0.906	0.906	0.912	0.913	0.903	0.913	0.913	0.906	0.906	0.906	0.912	0.912	0.906	0.906	0.913	0.906	0.906	0.912	0.906	0.905	0.911	0.905	0.913	0.905	0.912	0.905	0.911	0.906	0.906	0.906	0.906
T22MI65.1T	0.871	0.9	0.899	0.9	0.901	0.899	0.907	0.907	0.904	0.9	0.901	0.9	0.9	0.9	0.9	0.9	0.9	0.9	0.9	0.9	0.906	0.907	0.913	0.907	0.907	0.9	0.9	0.9	0.906	0.905	0.9	0.9	0.907	0.9	0.9	0.906	0.9	0.9	0.905	0.9	0.907	0.9	0.906	0.9	0.905	0.901	0.9	0.901	0.9
T22MI65.3T	0.864	0.888	0.886	0.887	0.888	0.886	0.895	0.895	0.892	0.888	0.888	0.887	0.887	0.887	0.887	0.888	0.887	0.887	0.888	0.887	0.893	0.895	0.923	0.894	0.894	0.887	0.887	0.887	0.894	0.894	0.888	0.887	0.894	0.888	0.888	0.894	0.887	0.887	0.891	0.887	0.894	0.887	0.893	0.887	0.892	0.888	0.887	0.888	0.888
T22ML66.1T	0.862	0.882	0.88	0.881	0.881	0.88	0.887	0.887	0.885	0.882	0.882	0.881	0.881	0.881	0.881	0.881	0.881	0.881	0.882	0.881	0.886	0.887	0.928	0.887	0.887	0.881	0.881	0.881	0.887	0.886	0.881	0.881	0.887	0.881	0.881	0.887	0.881	0.881	0.885	0.882	0.887	0.881	0.886	0.881	0.885	0.882	0.881	0.882	0.881
L22AL2.1T	0.868	0.896	0.895	0.895	0.896	0.894	0.902	0.902	0.899	0.896	0.896	0.896	0.895	0.895	0.896	0.896	0.895	0.895	0.896	0.896	0.901	0.902	0.918	0.902	0.902	0.896	0.896	0.896	0.901	0.901	0.896	0.896	0.902	0.896	0.896	0.901	0.896	0.895	0.9	0.896	0.902	0.895	0.901	0.896	0.9	0.896	0.896	0.896	0.896
L22AL2.3T	0.871	0.902	0.901	0.901	0.903	0.901	0.91	0.91	0.906	0.903	0.903	0.902	0.902	0.902	0.902	0.902	0.902	0.902	0.903	0.902	0.909	0.91	0.91	0.91	0.91	0.902	0.902	0.902	0.909	0.909	0.902	0.902	0.91	0.902	0.903	0.909	0.902	0.901	0.907	0.902	0.91	0.902	0.909	0.902	0.907	0.903	0.902	0.903	0.902
L22AL2.4T	0.87	0.899	0.897	0.898	0.899	0.897	0.906	0.906	0.903	0.899	0.899	0.899	0.898	0.898	0.898	0.899	0.898	0.898	0.899	0.899	0.905	0.906	0.914	0.906	0.906	0.898	0.898	0.899	0.905	0.905	0.899	0.898	0.906	0.898	0.899	0.905	0.899	0.898	0.904	0.898	0.906	0.898	0.905	0.898	0.904	0.899	0.898	0.899	0.898
T21AL8.1T	0.868	0.894	0.893	0.894	0.895	0.893	0.901	0.901	0.898	0.894	0.895	0.894	0.894	0.894	0.894	0.894	0.894	0.894	0.894	0.894	0.9	0.901	0.919	0.901	0.901	0.894	0.894	0.894	0.9	0.899	0.894	0.894	0.9	0.894	0.894	0.9	0.894	0.894	0.899	0.894	0.901	0.894	0.9	0.894	0.899	0.895	0.894	0.895	0.894
T21ML36.1T	0.862	0.881	0.88	0.88	0.881	0.879	0.887	0.887	0.884	0.881	0.881	0.881	0.881	0.881	0.881	0.881	0.88	0.88	0.881	0.881	0.886	0.887	0.928	0.886	0.887	0.881	0.881	0.881	0.886	0.886	0.881	0.881	0.886	0.881	0.881	0.886	0.881	0.88	0.884	0.881	0.886	0.881	0.885	0.881	0.885	0.882	0.881	0.882	0.881
T21ML36.2T	0.867	0.893	0.891	0.892	0.893	0.891	0.899	0.899	0.896	0.893	0.893	0.893	0.892	0.892	0.892	0.893	0.892	0.892	0.893	0.893	0.898	0.899	0.918	0.898	0.899	0.892	0.892	0.893	0.898	0.897	0.893	0.892	0.898	0.892	0.893	0.898	0.893	0.892	0.897	0.893	0.899	0.892	0.898	0.892	0.897	0.893	0.892	0.893	0.892
[truncated: 195 more columns]
