# Supplementary material for: The Temporal and Geographical Dynamics of Potato Virus Y Diversity in Russia
Source: Int J Mol Sci. 2023 Oct 2;24(19):14833. doi: 10.3390/ijms241914833 (PMC10573581; doi:10.3390/ijms241914833)
Supplement: Supplementary file 1 [file ijms-24-14833-s001.zip › Supplementary Table S3 - Amino acid identity matrix.xlsx]

## Sheet: Supplementary Table S3 - Amino 
Supplementary Table S3. Amino acid identity matrix of complete PVY polyproteins.
	L21MI34V	AB461451.1_PVY_SYR-II	L21AL6.2V	L21AI4T	EF026075.1_PVY_NTNa	AB461453.1_PVY_SYR-II	HQ912867.1_PVY_NE-11	T21AL6.3R	HQ912901.1_PVY_O5	HQ912875.1_PVY_O5	L21ML42V	L21AI2.4T	T21ML35V	HQ912909.1_PVY_O5	FJ204165.1_PVY_NTNa	HQ912893.1_PVY_O	KC296433.1_PVY_SYR-I	HQ912887.1_PVY_O5	JQ969039.2_PVY_N-Wi	L21ML43V	AM268435.1_PVY_Eu-N	L22AI1.5R	JF927755.1_PVY_261-4	JQ924286.1_PVY_N-Wi	HQ912904.1_PVY_O5	T21AI2.3T	HQ912903.1_PVY_O5	T21AL8.1T	L22AL2.1T	T21AI1.3T	T21AL6.5R	KC634005.1_PVY_NTNa	T21AL6.2R	T21ML34R	HQ912873.1_PVY_O5	EF026076.1_PVY_N:O	AY745491.1_PVY_N:O	T21AI1R	HQ912882.1_PVY_O5	KC296441.1_PVY_NTNa	AJ890345.1_PVY_NTNa	HQ912910.1_PVY_O5	AB331519.1_PVY_NA-N	HQ912869.1_PVY_NTNa	T21MI26.2T	KF850513.1_PVY_NTNa	AJ585196.1_PVY_O	T21AL7.3R	JN083841.1_PVY_N-Wi
L21MI34V	1.0	0.98	0.988	1.0	1.0	0.978	0.975	0.988	0.933	0.933	1.0	0.977	1.0	0.932	0.998	0.935	0.986	0.933	0.956	1.0	0.972	0.966	0.958	0.964	0.932	0.998	0.932	0.989	0.985	0.979	0.982	0.997	0.988	1.0	0.933	0.975	0.975	0.963	0.931	0.997	0.994	0.933	0.962	0.997	1.0	0.997	0.925	0.985	0.963
AB461451.1_PVY_SYR-II	0.98	1.0	0.99	0.98	0.979	0.993	0.958	0.99	0.944	0.944	0.98	0.995	0.98	0.944	0.98	0.949	0.979	0.944	0.97	0.98	0.955	0.977	0.974	0.979	0.944	0.981	0.944	0.991	0.993	0.995	0.985	0.978	0.99	0.98	0.944	0.967	0.967	0.98	0.943	0.979	0.976	0.944	0.949	0.98	0.98	0.98	0.938	0.992	0.976
L21AL6.2V	0.988	0.99	1.0	0.989	0.988	0.988	0.965	0.998	0.942	0.942	0.988	0.987	0.988	0.941	0.987	0.945	0.977	0.942	0.967	0.988	0.963	0.976	0.968	0.973	0.942	0.987	0.942	0.999	0.995	0.989	0.992	0.985	0.998	0.988	0.943	0.965	0.964	0.973	0.941	0.986	0.983	0.942	0.955	0.986	0.989	0.986	0.934	0.995	0.972
L21AI4T	1.0	0.98	0.989	1.0	0.999	0.978	0.974	0.988	0.933	0.933	1.0	0.978	1.0	0.932	0.998	0.935	0.986	0.933	0.957	1.0	0.972	0.966	0.958	0.964	0.933	0.998	0.932	0.989	0.986	0.98	0.983	0.996	0.989	1.0	0.933	0.975	0.975	0.964	0.932	0.997	0.994	0.933	0.962	0.997	0.999	0.996	0.925	0.986	0.964
EF026075.1_PVY_NTNa	1.0	0.979	0.988	0.999	1.0	0.977	0.974	0.988	0.932	0.932	1.0	0.977	1.0	0.931	0.998	0.935	0.985	0.932	0.956	1.0	0.972	0.965	0.957	0.963	0.932	0.998	0.932	0.989	0.985	0.979	0.982	0.996	0.988	1.0	0.933	0.975	0.975	0.963	0.931	0.997	0.994	0.932	0.962	0.997	0.999	0.997	0.924	0.985	0.963
AB461453.1_PVY_SYR-II	0.978	0.993	0.988	0.978	0.977	1.0	0.957	0.988	0.947	0.947	0.978	0.996	0.978	0.946	0.978	0.951	0.979	0.947	0.974	0.978	0.955	0.981	0.977	0.982	0.947	0.979	0.947	0.988	0.991	0.997	0.982	0.977	0.987	0.978	0.948	0.972	0.971	0.984	0.946	0.977	0.974	0.947	0.948	0.978	0.978	0.978	0.941	0.99	0.979
HQ912867.1_PVY_NE-11	0.975	0.958	0.965	0.974	0.974	0.957	1.0	0.963	0.914	0.914	0.975	0.955	0.975	0.913	0.974	0.916	0.967	0.914	0.937	0.975	0.99	0.944	0.937	0.943	0.913	0.974	0.913	0.964	0.963	0.958	0.958	0.973	0.964	0.975	0.914	0.953	0.954	0.943	0.912	0.973	0.97	0.914	0.98	0.973	0.975	0.973	0.905	0.962	0.945
T21AL6.3R	0.988	0.99	0.998	0.988	0.988	0.988	0.963	1.0	0.942	0.942	0.988	0.988	0.988	0.941	0.987	0.945	0.976	0.942	0.967	0.988	0.961	0.976	0.968	0.974	0.942	0.987	0.942	0.999	0.996	0.989	0.994	0.985	1.0	0.988	0.943	0.964	0.964	0.974	0.941	0.986	0.982	0.942	0.955	0.986	0.988	0.985	0.934	0.995	0.973
HQ912901.1_PVY_O5	0.933	0.944	0.942	0.933	0.932	0.947	0.914	0.942	1.0	0.998	0.933	0.948	0.933	0.998	0.933	0.987	0.936	0.998	0.957	0.933	0.911	0.959	0.967	0.961	0.999	0.934	0.998	0.943	0.944	0.947	0.948	0.932	0.942	0.933	0.997	0.952	0.951	0.96	0.998	0.932	0.93	0.998	0.913	0.932	0.933	0.932	0.977	0.944	0.956
HQ912875.1_PVY_O5	0.933	0.944	0.942	0.933	0.932	0.947	0.914	0.942	0.998	1.0	0.933	0.948	0.933	0.998	0.933	0.987	0.936	0.999	0.957	0.933	0.911	0.959	0.966	0.961	0.999	0.934	0.999	0.943	0.944	0.947	0.948	0.932	0.942	0.933	0.999	0.952	0.951	0.96	0.998	0.932	0.93	0.999	0.913	0.932	0.933	0.932	0.977	0.944	0.956
L21ML42V	1.0	0.98	0.988	1.0	1.0	0.978	0.975	0.988	0.933	0.933	1.0	0.977	1.0	0.932	0.998	0.935	0.986	0.933	0.956	1.0	0.972	0.966	0.958	0.964	0.932	0.998	0.932	0.989	0.985	0.979	0.982	0.997	0.988	1.0	0.933	0.975	0.975	0.963	0.931	0.997	0.994	0.933	0.962	0.997	1.0	0.997	0.925	0.985	0.963
L21AI2.4T	0.977	0.995	0.987	0.978	0.977	0.996	0.955	0.988	0.948	0.948	0.977	1.0	0.977	0.947	0.978	0.952	0.978	0.948	0.974	0.977	0.953	0.981	0.977	0.982	0.947	0.979	0.947	0.989	0.992	0.997	0.983	0.977	0.988	0.977	0.948	0.971	0.97	0.983	0.946	0.977	0.974	0.947	0.947	0.977	0.978	0.977	0.941	0.99	0.978
T21ML35V	1.0	0.98	0.988	1.0	1.0	0.978	0.975	0.988	0.933	0.933	1.0	0.977	1.0	0.932	0.998	0.935	0.986	0.933	0.956	1.0	0.972	0.966	0.958	0.964	0.932	0.998	0.932	0.989	0.985	0.979	0.982	0.997	0.988	1.0	0.933	0.975	0.975	0.963	0.931	0.997	0.994	0.933	0.962	0.997	1.0	0.997	0.925	0.985	0.963
HQ912909.1_PVY_O5	0.932	0.944	0.941	0.932	0.931	0.946	0.913	0.941	0.998	0.998	0.932	0.947	0.932	1.0	0.932	0.987	0.935	0.998	0.956	0.932	0.91	0.958	0.966	0.96	0.999	0.933	0.999	0.942	0.943	0.946	0.947	0.931	0.941	0.932	0.998	0.951	0.95	0.96	0.998	0.931	0.929	0.999	0.912	0.931	0.932	0.931	0.977	0.944	0.955
FJ204165.1_PVY_NTNa	0.998	0.98	0.987	0.998	0.998	0.978	0.974	0.987	0.933	0.933	0.998	0.978	0.998	0.932	1.0	0.935	0.986	0.933	0.957	0.998	0.972	0.966	0.958	0.964	0.932	0.997	0.932	0.988	0.986	0.98	0.981	0.997	0.987	0.998	0.933	0.976	0.976	0.964	0.931	0.998	0.993	0.933	0.962	0.999	0.998	0.999	0.925	0.985	0.964
HQ912893.1_PVY_O	0.935	0.949	0.945	0.935	0.935	0.951	0.916	0.945	0.987	0.987	0.935	0.952	0.935	0.987	0.935	1.0	0.94	0.987	0.964	0.935	0.913	0.965	0.972	0.966	0.987	0.936	0.987	0.945	0.946	0.951	0.951	0.934	0.944	0.935	0.987	0.958	0.958	0.966	0.986	0.935	0.932	0.987	0.915	0.934	0.935	0.934	0.986	0.947	0.962
KC296433.1_PVY_SYR-I	0.986	0.979	0.977	0.986	0.985	0.979	0.967	0.976	0.936	0.936	0.986	0.978	0.986	0.935	0.986	0.94	1.0	0.936	0.961	0.986	0.966	0.964	0.96	0.964	0.935	0.987	0.935	0.976	0.978	0.979	0.97	0.985	0.976	0.986	0.936	0.976	0.976	0.965	0.934	0.986	0.982	0.936	0.956	0.986	0.986	0.985	0.93	0.977	0.968
HQ912887.1_PVY_O5	0.933	0.944	0.942	0.933	0.932	0.947	0.914	0.942	0.998	0.999	0.933	0.948	0.933	0.998	0.933	0.987	0.936	1.0	0.957	0.933	0.911	0.959	0.966	0.961	0.999	0.934	0.999	0.943	0.944	0.947	0.948	0.932	0.942	0.933	0.999	0.952	0.951	0.96	0.998	0.932	0.93	0.999	0.913	0.932	0.933	0.932	0.977	0.944	0.956
JQ969039.2_PVY_N-Wi	0.956	0.97	0.967	0.957	0.956	0.974	0.937	0.967	0.957	0.957	0.956	0.974	0.956	0.956	0.957	0.964	0.961	0.957	1.0	0.956	0.935	0.988	0.985	0.989	0.956	0.957	0.956	0.967	0.969	0.974	0.961	0.956	0.966	0.956	0.956	0.98	0.98	0.989	0.955	0.957	0.953	0.956	0.93	0.956	0.957	0.956	0.953	0.969	0.983
L21ML43V	1.0	0.98	0.988	1.0	1.0	0.978	0.975	0.988	0.933	0.933	1.0	0.977	1.0	0.932	0.998	0.935	0.986	0.933	0.956	1.0	0.972	0.966	0.958	0.964	0.932	0.998	0.932	0.989	0.985	0.979	0.982	0.997	0.988	1.0	0.933	0.975	0.975	0.963	0.931	0.997	0.994	0.933	0.962	0.997	1.0	0.997	0.925	0.985	0.963
AM268435.1_PVY_Eu-N	0.972	0.955	0.963	0.972	0.972	0.955	0.99	0.961	0.911	0.911	0.972	0.953	0.972	0.91	0.972	0.913	0.966	0.911	0.935	0.972	1.0	0.943	0.935	0.94	0.91	0.971	0.91	0.962	0.961	0.956	0.956	0.97	0.962	0.972	0.911	0.952	0.951	0.941	0.909	0.972	0.968	0.911	0.978	0.972	0.973	0.971	0.902	0.96	0.943
L22AI1.5R	0.966	0.977	0.976	0.966	0.965	0.981	0.944	0.976	0.959	0.959	0.966	0.981	0.966	0.958	0.966	0.965	0.964	0.959	0.988	0.966	0.943	1.0	0.991	0.995	0.959	0.965	0.958	0.977	0.976	0.982	0.97	0.964	0.976	0.966	0.959	0.985	0.985	0.996	0.958	0.965	0.962	0.958	0.938	0.965	0.966	0.964	0.954	0.974	0.988
JF927755.1_PVY_261-4	0.958	0.974	0.968	0.958	0.957	0.977	0.937	0.968	0.967	0.966	0.958	0.977	0.958	0.966	0.958	0.972	0.96	0.966	0.985	0.958	0.935	0.991	1.0	0.992	0.967	0.959	0.966	0.969	0.971	0.977	0.973	0.957	0.968	0.958	0.966	0.981	0.981	0.992	0.966	0.958	0.955	0.966	0.93	0.958	0.958	0.958	0.961	0.971	0.983
JQ924286.1_PVY_N-Wi	0.964	0.979	0.973	0.964	0.963	0.982	0.943	0.974	0.961	0.961	0.964	0.982	0.964	0.96	0.964	0.966	0.964	0.961	0.989	0.964	0.94	0.995	0.992	1.0	0.96	0.965	0.96	0.974	0.976	0.982	0.968	0.963	0.973	0.964	0.96	0.986	0.986	0.997	0.96	0.964	0.96	0.96	0.935	0.964	0.964	0.964	0.955	0.976	0.988
HQ912904.1_PVY_O5	0.932	0.944	0.942	0.933	0.932	0.947	0.913	0.942	0.999	0.999	0.932	0.947	0.932	0.999	0.932	0.987	0.935	0.999	0.956	0.932	0.91	0.959	0.967	0.96	1.0	0.933	0.999	0.943	0.944	0.947	0.948	0.931	0.942	0.932	0.998	0.951	0.951	0.96	0.999	0.932	0.929	0.999	0.913	0.932	0.933	0.932	0.977	0.944	0.956
T21AI2.3T	0.998	0.981	0.987	0.998	0.998	0.979	0.974	0.987	0.934	0.934	0.998	0.979	0.998	0.933	0.997	0.936	0.987	0.934	0.957	0.998	0.971	0.965	0.959	0.965	0.933	1.0	0.933	0.988	0.987	0.981	0.982	0.995	0.988	0.998	0.934	0.976	0.976	0.965	0.932	0.996	0.992	0.934	0.961	0.996	0.999	0.996	0.926	0.987	0.965
HQ912903.1_PVY_O5	0.932	0.944	0.942	0.932	0.932	0.947	0.913	0.942	0.998	0.999	0.932	0.947	0.932	0.999	0.932	0.987	0.935	0.999	0.956	0.932	0.91	0.958	0.966	0.96	0.999	0.933	1.0	0.942	0.944	0.946	0.948	0.931	0.941	0.932	0.998	0.951	0.951	0.96	0.999	0.932	0.929	0.999	0.912	0.931	0.932	0.931	0.977	0.944	0.956
T21AL8.1T	0.989	0.991	0.999	0.989	0.989	0.988	0.964	0.999	0.943	0.943	0.989	0.989	0.989	0.942	0.988	0.945	0.976	0.943	0.967	0.989	0.962	0.977	0.969	0.974	0.943	0.988	0.942	1.0	0.996	0.99	0.993	0.986	0.999	0.989	0.943	0.965	0.964	0.975	0.942	0.987	0.983	0.942	0.956	0.987	0.989	0.986	0.935	0.996	0.974
L22AL2.1T	0.985	0.993	0.995	0.986	0.985	0.991	0.963	0.996	0.944	0.944	0.985	0.992	0.985	0.943	0.986	0.946	0.978	0.944	0.969	0.985	0.961	0.976	0.971	0.976	0.944	0.987	0.944	0.996	1.0	0.993	0.99	0.984	0.995	0.985	0.944	0.965	0.965	0.977	0.943	0.985	0.981	0.944	0.954	0.985	0.986	0.985	0.936	0.997	0.976
T21AI1.3T	0.979	0.995	0.989	0.98	0.979	0.997	0.958	0.989	0.947	0.947	0.979	0.997	0.979	0.946	0.98	0.951	0.979	0.947	0.974	0.979	0.956	0.982	0.977	0.982	0.947	0.981	0.946	0.99	0.993	1.0	0.984	0.979	0.99	0.979	0.947	0.971	0.971	0.983	0.946	0.979	0.976	0.946	0.949	0.979	0.98	0.979	0.94	0.991	0.978
T21AL6.5R	0.982	0.985	0.992	0.983	0.982	0.982	0.958	0.994	0.948	0.948	0.982	0.983	0.982	0.947	0.981	0.951	0.97	0.948	0.961	0.982	0.956	0.97	0.973	0.968	0.948	0.982	0.948	0.993	0.99	0.984	1.0	0.979	0.993	0.982	0.949	0.959	0.958	0.968	0.947	0.98	0.978	0.948	0.951	0.98	0.983	0.98	0.94	0.99	0.967
KC634005.1_PVY_NTNa	0.997	0.978	0.985	0.996	0.996	0.977	0.973	0.985	0.932	0.932	0.997	0.977	0.997	0.931	0.997	0.934	0.985	0.932	0.956	0.997	0.97	0.964	0.957	0.963	0.931	0.995	0.931	0.986	0.984	0.979	0.979	1.0	0.985	0.997	0.932	0.975	0.974	0.963	0.93	0.996	0.994	0.932	0.961	0.997	0.996	0.996	0.924	0.983	0.963
T21AL6.2R	0.988	0.99	0.998	0.989	0.988	0.987	0.964	1.0	0.942	0.942	0.988	0.988	0.988	0.941	0.987	0.944	0.976	0.942	0.966	0.988	0.962	0.976	0.968	0.973	0.942	0.988	0.941	0.999	0.995	0.99	0.993	0.985	1.0	0.988	0.942	0.964	0.964	0.974	0.941	0.986	0.983	0.941	0.955	0.986	0.989	0.986	0.934	0.995	0.973
T21ML34R	1.0	0.98	0.988	1.0	1.0	0.978	0.975	0.988	0.933	0.933	1.0	0.977	1.0	0.932	0.998	0.935	0.986	0.933	0.956	1.0	0.972	0.966	0.958	0.964	0.932	0.998	0.932	0.989	0.985	0.979	0.982	0.997	0.988	1.0	0.933	0.975	0.975	0.963	0.931	0.997	0.994	0.933	0.962	0.997	1.0	0.997	0.925	0.985	0.963
HQ912873.1_PVY_O5	0.933	0.944	0.943	0.933	0.933	0.948	0.914	0.943	0.997	0.999	0.933	0.948	0.933	0.998	0.933	0.987	0.936	0.999	0.956	0.933	0.911	0.959	0.966	0.96	0.998	0.934	0.998	0.943	0.944	0.947	0.949	0.932	0.942	0.933	1.0	0.951	0.951	0.96	0.998	0.933	0.93	0.998	0.913	0.932	0.933	0.932	0.977	0.945	0.956
EF026076.1_PVY_N:O	0.975	0.967	0.965	0.975	0.975	0.972	0.953	0.964	0.952	0.952	0.975	0.971	0.975	0.951	0.976	0.958	0.976	0.952	0.98	0.975	0.952	0.985	0.981	0.986	0.951	0.976	0.951	0.965	0.965	0.971	0.959	0.975	0.964	0.975	0.951	1.0	0.999	0.986	0.95	0.976	0.971	0.952	0.943	0.975	0.976	0.975	0.947	0.966	0.979
AY745491.1_PVY_N:O	0.975	0.967	0.964	0.975	0.975	0.971	0.954	0.964	0.951	0.951	0.975	0.97	0.975	0.95	0.976	0.958	0.976	0.951	0.98	0.975	0.951	0.985	0.981	0.986	0.951	0.976	0.951	0.964	0.965	0.971	0.958	0.974	0.964	0.975	0.951	0.999	1.0	0.986	0.95	0.975	0.971	0.951	0.943	0.975	0.975	0.974	0.946	0.966	0.979
T21AI1R	0.963	0.98	0.973	0.964	0.963	0.984	0.943	0.974	0.96	0.96	0.963	0.983	0.963	0.96	0.964	0.966	0.965	0.96	0.989	0.963	0.941	0.996	0.992	0.997	0.96	0.965	0.96	0.975	0.977	0.983	0.968	0.963	0.974	0.963	0.96	0.986	0.986	1.0	0.959	0.964	0.96	0.96	0.935	0.963	0.964	0.963	0.955	0.976	0.989
HQ912882.1_PVY_O5	0.931	0.943	0.941	0.932	0.931	0.946	0.912	0.941	0.998	0.998	0.931	0.946	0.931	0.998	0.931	0.986	0.934	0.998	0.955	0.931	0.909	0.958	0.966	0.96	0.999	0.932	0.999	0.942	0.943	0.946	0.947	0.93	0.941	0.931	0.998	0.95	0.95	0.959	1.0	0.931	0.928	0.999	0.912	0.931	0.932	0.931	0.976	0.943	0.955
KC296441.1_PVY_NTNa	0.997	0.979	0.986	0.997	0.997	0.977	0.973	0.986	0.932	0.932	0.997	0.977	0.997	0.931	0.998	0.935	0.986	0.932	0.957	0.997	0.972	0.965	0.958	0.964	0.932	0.996	0.932	0.987	0.985	0.979	0.98	0.996	0.986	0.997	0.933	0.976	0.975	0.964	0.931	1.0	0.992	0.932	0.962	0.997	0.997	0.996	0.924	0.984	0.964
AJ890345.1_PVY_NTNa	0.994	0.976	0.983	0.994	0.994	0.974	0.97	0.982	0.93	0.93	0.994	0.974	0.994	0.929	0.993	0.932	0.982	0.93	0.953	0.994	0.968	0.962	0.955	0.96	0.929	0.992	0.929	0.983	0.981	0.976	0.978	0.994	0.983	0.994	0.93	0.971	0.971	0.96	0.928	0.992	1.0	0.93	0.959	0.993	0.994	0.992	0.922	0.98	0.96
HQ912910.1_PVY_O5	0.933	0.944	0.942	0.933	0.932	0.947	0.914	0.942	0.998	0.999	0.933	0.947	0.933	0.999	0.933	0.987	0.936	0.999	0.956	0.933	0.911	0.958	0.966	0.96	0.999	0.934	0.999	0.942	0.944	0.946	0.948	0.932	0.941	0.933	0.998	0.952	0.951	0.96	0.999	0.932	0.93	1.0	0.913	0.932	0.933	0.932	0.977	0.944	0.956
AB331519.1_PVY_NA-N	0.962	0.949	0.955	0.962	0.962	0.948	0.98	0.955	0.913	0.913	0.962	0.947	0.962	0.912	0.962	0.915	0.956	0.913	0.93	0.962	0.978	0.938	0.93	0.935	0.913	0.961	0.912	0.956	0.954	0.949	0.951	0.961	0.955	0.962	0.913	0.943	0.943	0.935	0.912	0.962	0.959	0.913	1.0	0.961	0.963	0.961	0.904	0.953	0.937
HQ912869.1_PVY_NTNa	0.997	0.98	0.986	0.997	0.997	0.978	0.973	0.986	0.932	0.932	0.997	0.977	0.997	0.931	0.999	0.934	0.986	0.932	0.956	0.997	0.972	0.965	0.958	0.964	0.932	0.996	0.931	0.987	0.985	0.979	0.98	0.997	0.986	0.997	0.932	0.975	0.975	0.963	0.931	0.997	0.993	0.932	0.961	1.0	0.998	0.997	0.924	0.985	0.963
T21MI26.2T	1.0	0.98	0.989	0.999	0.999	0.978	0.975	0.988	0.933	0.933	1.0	0.978	1.0	0.932	0.998	0.935	0.986	0.933	0.957	1.0	0.973	0.966	0.958	0.964	0.933	0.999	0.932	0.989	0.986	0.98	0.983	0.996	0.989	1.0	0.933	0.976	0.975	0.964	0.932	0.997	0.994	0.933	0.963	0.998	1.0	0.997	0.925	0.986	0.964
KF850513.1_PVY_NTNa	0.997	0.98	0.986	0.996	0.997	0.978	0.973	0.985	0.932	0.932	0.997	0.977	0.997	0.931	0.999	0.934	0.985	0.932	0.956	0.997	0.971	0.964	0.958	0.964	0.932	0.996	0.931	0.986	0.985	0.979	0.98	0.996	0.986	0.997	0.932	0.975	0.974	0.963	0.931	0.996	0.992	0.932	0.961	0.997	0.997	1.0	0.924	0.985	0.963
AJ585196.1_PVY_O	0.925	0.938	0.934	0.925	0.924	0.941	0.905	0.934	0.977	0.977	0.925	0.941	0.925	0.977	0.925	0.986	0.93	0.977	0.953	0.925	0.902	0.954	0.961	0.955	0.977	0.926	0.977	0.935	0.936	0.94	0.94	0.924	0.934	0.925	0.977	0.947	0.946	0.955	0.976	0.924	0.922	0.977	0.904	0.924	0.925	0.924	1.0	0.936	0.951
T21AL7.3R	0.985	0.992	0.995	0.986	0.985	0.99	0.962	0.995	0.944	0.944	0.985	0.99	0.985	0.944	0.985	0.947	0.977	0.944	0.969	0.985	0.96	0.974	0.971	0.976	0.944	0.987	0.944	0.996	0.997	0.991	0.99	0.983	0.995	0.985	0.945	0.966	0.966	0.976	0.943	0.984	0.98	0.944	0.953	0.985	0.986	0.985	0.936	1.0	0.975
JN083841.1_PVY_N-Wi	0.963	0.976	0.972	0.964	0.963	0.979	0.945	0.973	0.956	0.956	0.963	0.978	0.963	0.955	0.964	0.962	0.968	0.956	0.983	0.963	0.943	0.988	0.983	0.988	0.956	0.965	0.956	0.974	0.976	0.978	0.967	0.963	0.973	0.963	0.956	0.979	0.979	0.989	0.955	0.964	0.96	0.956	0.937	0.963	0.964	0.963	0.951	0.975	1.0
FJ204166.1_PVY_NTNa	0.998	0.98	0.987	0.998	0.998	0.978	0.974	0.987	0.933	0.933	0.998	0.978	0.998	0.932	0.999	0.935	0.986	0.933	0.957	0.998	0.972	0.966	0.958	0.964	0.932	0.997	0.932	0.988	0.986	0.98	0.981	0.997	0.987	0.998	0.933	0.976	0.976	0.964	0.931	0.998	0.993	0.933	0.962	0.999	0.998	0.998	0.925	0.985	0.964
AJ889867.1_PVY_SYR-II	0.976	0.991	0.986	0.977	0.976	0.988	0.955	0.987	0.943	0.943	0.976	0.988	0.976	0.942	0.977	0.948	0.977	0.943	0.972	0.976	0.953	0.973	0.969	0.974	0.943	0.977	0.942	0.988	0.989	0.989	0.982	0.975	0.987	0.976	0.943	0.965	0.964	0.975	0.942	0.976	0.972	0.942	0.947	0.976	0.977	0.977	0.938	0.988	0.973
T22MI65.1T	0.982	0.985	0.992	0.982	0.982	0.983	0.958	0.992	0.949	0.949	0.982	0.984	0.982	0.948	0.981	0.952	0.971	0.949	0.962	0.982	0.956	0.971	0.974	0.969	0.949	0.981	0.948	0.993	0.99	0.984	0.998	0.98	0.992	0.982	0.949	0.959	0.959	0.969	0.948	0.98	0.978	0.948	0.952	0.98	0.982	0.979	0.941	0.99	0.968
T22ML66.1V	0.999	0.979	0.988	0.998	0.998	0.977	0.975	0.987	0.933	0.933	0.999	0.977	0.999	0.932	0.997	0.935	0.986	0.933	0.956	0.999	0.973	0.966	0.958	0.964	0.932	0.998	0.932	0.988	0.985	0.979	0.982	0.995	0.988	0.999	0.933	0.975	0.975	0.963	0.931	0.997	0.993	0.933	0.963	0.997	0.999	0.996	0.925	0.985	0.963
KY847984.1_PVY_Eu-N	0.975	0.958	0.965	0.975	0.975	0.957	0.991	0.964	0.912	0.912	0.975	0.956	0.975	0.911	0.975	0.915	0.968	0.913	0.937	0.975	0.992	0.945	0.937	0.943	0.912	0.974	0.912	0.965	0.964	0.959	0.959	0.973	0.965	0.975	0.913	0.954	0.954	0.943	0.911	0.976	0.971	0.912	0.98	0.975	0.976	0.974	0.904	0.963	0.945
HQ912911.1_PVY_O5	0.932	0.944	0.941	0.932	0.932	0.946	0.912	0.941	0.992	0.993	0.932	0.946	0.932	0.993	0.932	0.988	0.935	0.993	0.956	0.932	0.91	0.958	0.965	0.96	0.993	0.933	0.993	0.941	0.943	0.946	0.947	0.931	0.94	0.932	0.993	0.951	0.951	0.959	0.993	0.932	0.929	0.993	0.913	0.931	0.932	0.931	0.977	0.943	0.955
L21AL8.4V	0.986	0.992	0.995	0.986	0.985	0.989	0.961	0.996	0.944	0.944	0.986	0.99	0.986	0.943	0.985	0.946	0.977	0.944	0.968	0.986	0.96	0.975	0.97	0.975	0.944	0.986	0.943	0.996	0.995	0.99	0.99	0.983	0.995	0.986	0.944	0.966	0.965	0.976	0.943	0.984	0.981	0.943	0.954	0.984	0.986	0.984	0.935	0.995	0.974
L22AL2.4T	0.983	0.996	0.992	0.983	0.982	0.993	0.96	0.993	0.944	0.944	0.983	0.994	0.983	0.943	0.983	0.949	0.979	0.944	0.971	0.983	0.958	0.98	0.974	0.978	0.944	0.982	0.943	0.994	0.995	0.995	0.987	0.981	0.992	0.983	0.944	0.968	0.967	0.98	0.943	0.982	0.978	0.943	0.952	0.983	0.983	0.983	0.938	0.992	0.976
HQ912906.1_PVY_O5	0.932	0.944	0.942	0.933	0.932	0.947	0.913	0.942	0.999	0.999	0.932	0.947	0.932	0.999	0.932	0.987	0.935	0.999	0.956	0.932	0.91	0.959	0.967	0.96	1.0	0.933	0.999	0.943	0.944	0.947	0.948	0.931	0.942	0.932	0.998	0.951	0.951	0.96	0.999	0.932	0.929	0.999	0.913	0.932	0.933	0.932	0.977	0.944	0.956
T22MI65.3T	0.994	0.984	0.983	0.994	0.994	0.982	0.971	0.983	0.935	0.935	0.994	0.982	0.994	0.934	0.993	0.94	0.99	0.935	0.961	0.994	0.967	0.968	0.962	0.968	0.935	0.995	0.934	0.984	0.982	0.983	0.978	0.992	0.984	0.994	0.935	0.98	0.98	0.968	0.934	0.992	0.989	0.935	0.958	0.992	0.995	0.992	0.929	0.983	0.967
T21MI25V	1.0	0.98	0.989	0.999	0.999	0.978	0.975	0.988	0.933	0.933	1.0	0.978	1.0	0.932	0.998	0.935	0.986	0.933	0.957	1.0	0.973	0.966	0.958	0.964	0.933	0.999	0.932	0.989	0.986	0.98	0.983	0.996	0.989	1.0	0.933	0.976	0.975	0.964	0.932	0.997	0.994	0.933	0.963	0.998	1.0	0.997	0.925	0.986	0.964
HQ912868.1_PVY_N-Wi	0.963	0.976	0.973	0.963	0.963	0.98	0.943	0.973	0.961	0.961	0.963	0.979	0.963	0.96	0.963	0.968	0.967	0.961	0.993	0.963	0.941	0.993	0.99	0.994	0.961	0.964	0.961	0.974	0.974	0.979	0.967	0.962	0.973	0.963	0.961	0.987	0.986	0.995	0.96	0.963	0.959	0.961	0.935	0.962	0.963	0.962	0.957	0.975	0.989
L21AL6.4R	0.988	0.99	0.997	0.988	0.988	0.987	0.963	0.999	0.942	0.942	0.988	0.987	0.988	0.941	0.987	0.944	0.976	0.942	0.966	0.988	0.961	0.975	0.967	0.973	0.941	0.987	0.941	0.998	0.995	0.989	0.993	0.985	0.999	0.988	0.942	0.964	0.964	0.973	0.94	0.986	0.982	0.941	0.955	0.986	0.988	0.985	0.933	0.995	0.972
T22ML66.1R	0.999	0.979	0.988	0.998	0.998	0.977	0.975	0.987	0.933	0.933	0.999	0.977	0.999	0.932	0.997	0.935	0.986	0.933	0.956	0.999	0.973	0.966	0.958	0.964	0.932	0.998	0.932	0.988	0.985	0.979	0.982	0.995	0.988	0.999	0.933	0.975	0.975	0.963	0.931	0.997	0.993	0.933	0.963	0.997	0.999	0.996	0.925	0.985	0.963
KY847986.1_PVY_Eu-N	0.976	0.959	0.966	0.975	0.975	0.957	0.991	0.965	0.913	0.913	0.976	0.956	0.976	0.912	0.976	0.916	0.968	0.914	0.938	0.976	0.992	0.945	0.937	0.943	0.913	0.975	0.913	0.966	0.964	0.959	0.959	0.974	0.965	0.976	0.914	0.954	0.954	0.944	0.912	0.976	0.971	0.913	0.981	0.975	0.976	0.974	0.905	0.963	0.945
T21ML33V	1.0	0.98	0.989	0.999	0.999	0.978	0.975	0.988	0.933	0.933	1.0	0.978	1.0	0.932	0.998	0.935	0.986	0.933	0.957	1.0	0.973	0.966	0.958	0.964	0.933	0.999	0.932	0.989	0.986	0.98	0.983	0.996	0.989	1.0	0.933	0.976	0.975	0.964	0.932	0.997	0.994	0.933	0.963	0.998	1.0	0.997	0.925	0.986	0.964
HQ912872.1_PVY_N:O	0.975	0.966	0.964	0.974	0.974	0.971	0.953	0.963	0.951	0.951	0.975	0.97	0.975	0.95	0.975	0.957	0.975	0.951	0.98	0.975	0.951	0.985	0.981	0.986	0.951	0.976	0.95	0.964	0.965	0.971	0.958	0.974	0.964	0.975	0.951	0.999	0.998	0.985	0.95	0.975	0.971	0.951	0.942	0.975	0.975	0.974	0.946	0.965	0.978
L22MI6.2R	0.988	0.992	0.998	0.988	0.988	0.988	0.964	0.998	0.943	0.943	0.988	0.989	0.988	0.942	0.988	0.945	0.976	0.943	0.967	0.988	0.962	0.976	0.969	0.975	0.942	0.987	0.942	0.999	0.996	0.99	0.992	0.986	0.998	0.988	0.943	0.965	0.964	0.975	0.941	0.987	0.983	0.942	0.956	0.987	0.988	0.986	0.934	0.996	0.974
JF927757.1_PVY_NTNa	0.997	0.979	0.986	0.997	0.997	0.977	0.973	0.986	0.932	0.932	0.997	0.977	0.997	0.931	0.998	0.935	0.985	0.932	0.956	0.997	0.971	0.965	0.958	0.963	0.932	0.996	0.932	0.987	0.985	0.979	0.981	0.996	0.986	0.997	0.933	0.975	0.975	0.963	0.931	0.997	0.993	0.932	0.962	0.998	0.997	0.997	0.924	0.984	0.963
HQ912880.1_PVY_O5	0.932	0.943	0.941	0.933	0.932	0.946	0.913	0.941	0.998	0.998	0.932	0.947	0.932	0.999	0.932	0.987	0.935	0.998	0.956	0.932	0.91	0.958	0.966	0.96	0.999	0.933	0.999	0.942	0.943	0.946	0.947	0.931	0.941	0.932	0.998	0.951	0.951	0.96	0.998	0.932	0.929	1.0	0.913	0.932	0.933	0.932	0.977	0.944	0.955
KC634004.1_PVY_NTNa	0.998	0.98	0.987	0.998	0.998	0.978	0.974	0.987	0.933	0.933	0.998	0.978	0.998	0.932	0.999	0.935	0.986	0.933	0.957	0.998	0.972	0.966	0.958	0.964	0.932	0.997	0.932	0.988	0.986	0.98	0.981	0.997	0.987	0.998	0.933	0.976	0.976	0.964	0.931	0.998	0.993	0.933	0.962	0.999	0.998	0.998	0.925	0.985	0.964
HQ912890.1_PVY_O	0.935	0.949	0.945	0.935	0.935	0.952	0.916	0.945	0.988	0.988	0.935	0.952	0.935	0.987	0.935	0.999	0.94	0.988	0.965	0.935	0.913	0.966	0.973	0.967	0.988	0.936	0.988	0.946	0.947	0.952	0.952	0.934	0.945	0.935	0.987	0.958	0.958	0.967	0.987	0.935	0.932	0.988	0.915	0.934	0.935	0.934	0.987	0.947	0.962
AB711144.1_PVY_NA-N	0.962	0.949	0.955	0.962	0.962	0.948	0.981	0.955	0.913	0.913	0.962	0.947	0.962	0.912	0.962	0.915	0.956	0.913	0.929	0.962	0.978	0.938	0.93	0.935	0.912	0.961	0.912	0.956	0.954	0.949	0.951	0.961	0.955	0.962	0.913	0.943	0.943	0.935	0.912	0.962	0.959	0.913	0.999	0.961	0.963	0.961	0.904	0.953	0.937
HQ912907.1_PVY_O5	0.932	0.944	0.942	0.933	0.932	0.947	0.914	0.942	0.999	0.998	0.932	0.947	0.932	0.998	0.932	0.987	0.935	0.998	0.956	0.932	0.911	0.959	0.967	0.96	0.999	0.933	0.999	0.943	0.944	0.947	0.948	0.931	0.942	0.932	0.998	0.951	0.951	0.96	0.998	0.932	0.929	0.999	0.913	0.932	0.933	0.932	0.977	0.944	0.956
T21AL7.2T	0.985	0.992	0.995	0.986	0.985	0.989	0.962	0.995	0.944	0.944	0.985	0.99	0.985	0.944	0.985	0.947	0.977	0.944	0.969	0.985	0.96	0.975	0.971	0.976	0.944	0.986	0.944	0.995	0.998	0.991	0.989	0.984	0.994	0.985	0.945	0.966	0.966	0.976	0.943	0.984	0.981	0.944	0.953	0.985	0.985	0.985	0.936	0.998	0.975
T21MI27.1T	0.989	0.991	0.999	0.99	0.989	0.988	0.965	0.999	0.943	0.943	0.989	0.988	0.989	0.942	0.988	0.945	0.977	0.943	0.967	0.989	0.963	0.976	0.968	0.974	0.942	0.988	0.942	1.0	0.996	0.99	0.993	0.986	0.999	0.989	0.943	0.965	0.965	0.974	0.941	0.987	0.984	0.942	0.956	0.987	0.99	0.987	0.934	0.996	0.973
L22AI1.4T	0.987	0.99	0.996	0.987	0.987	0.988	0.963	0.996	0.942	0.942	0.987	0.989	0.987	0.941	0.986	0.944	0.976	0.942	0.967	0.987	0.96	0.978	0.969	0.974	0.942	0.986	0.941	0.997	0.996	0.989	0.991	0.985	0.996	0.987	0.942	0.964	0.964	0.975	0.941	0.985	0.983	0.941	0.955	0.985	0.987	0.984	0.934	0.995	0.974
AB331516.1_PVY_NA-N	0.962	0.949	0.956	0.962	0.962	0.948	0.98	0.955	0.913	0.913	0.962	0.947	0.962	0.912	0.962	0.915	0.956	0.913	0.929	0.962	0.978	0.938	0.93	0.935	0.912	0.961	0.912	0.956	0.954	0.949	0.951	0.96	0.955	0.962	0.913	0.942	0.943	0.935	0.912	0.962	0.958	0.913	0.999	0.961	0.962	0.96	0.904	0.953	0.937
HQ912879.1_PVY_O5	0.932	0.944	0.942	0.933	0.932	0.947	0.913	0.942	0.999	0.999	0.932	0.947	0.932	0.999	0.932	0.987	0.935	0.999	0.956	0.932	0.91	0.959	0.967	0.96	1.0	0.933	0.999	0.943	0.944	0.947	0.948	0.931	0.942	0.932	0.998	0.951	0.951	0.96	0.999	0.932	0.929	0.999	0.913	0.932	0.933	0.932	0.977	0.944	0.956
JQ924285.1_PVY_O	0.932	0.943	0.94	0.932	0.932	0.945	0.914	0.94	0.98	0.98	0.932	0.945	0.932	0.979	0.932	0.99	0.937	0.98	0.957	0.932	0.911	0.956	0.963	0.957	0.98	0.933	0.98	0.941	0.942	0.945	0.946	0.931	0.94	0.932	0.98	0.951	0.95	0.958	0.979	0.932	0.929	0.98	0.913	0.931	0.932	0.931	0.978	0.943	0.955
L22AI1.2T	0.965	0.978	0.975	0.965	0.964	0.982	0.943	0.975	0.96	0.96	0.965	0.982	0.965	0.959	0.965	0.966	0.964	0.96	0.989	0.965	0.942	0.999	0.992	0.996	0.96	0.966	0.959	0.976	0.977	0.983	0.97	0.963	0.975	0.965	0.96	0.986	0.986	0.997	0.959	0.964	0.961	0.959	0.937	0.964	0.965	0.963	0.954	0.975	0.988
T21MI25.1T	1.0	0.98	0.989	0.999	0.999	0.978	0.975	0.988	0.933	0.933	1.0	0.978	1.0	0.932	0.998	0.935	0.986	0.933	0.957	1.0	0.973	0.966	0.958	0.964	0.933	0.999	0.932	0.989	0.986	0.98	0.983	0.996	0.989	1.0	0.933	0.976	0.975	0.964	0.932	0.997	0.994	0.933	0.963	0.998	1.0	0.997	0.925	0.986	0.964
T21MI26.1T	0.989	0.991	0.999	0.99	0.989	0.988	0.965	0.999	0.943	0.943	0.989	0.988	0.989	0.942	0.988	0.945	0.977	0.943	0.967	0.989	0.963	0.976	0.968	0.974	0.942	0.988	0.942	1.0	0.996	0.99	0.993	0.986	0.999	0.989	0.943	0.965	0.965	0.974	0.941	0.987	0.984	0.942	0.956	0.987	0.99	0.987	0.934	0.996	0.973
HM590406.1_PVY_NTNb	0.981	0.987	0.991	0.982	0.981	0.984	0.959	0.992	0.938	0.938	0.981	0.984	0.981	0.937	0.982	0.941	0.973	0.938	0.964	0.981	0.958	0.972	0.964	0.97	0.937	0.981	0.937	0.992	0.992	0.986	0.986	0.98	0.991	0.981	0.938	0.96	0.959	0.971	0.936	0.981	0.977	0.937	0.951	0.981	0.982	0.981	0.931	0.991	0.97
L21AI1.1T	0.999	0.98	0.988	0.999	0.999	0.978	0.975	0.988	0.933	0.933	0.999	0.978	0.999	0.932	0.998	0.936	0.986	0.933	0.957	0.999	0.972	0.966	0.958	0.964	0.933	0.998	0.933	0.989	0.985	0.979	0.982	0.996	0.988	0.999	0.934	0.976	0.976	0.964	0.932	0.997	0.993	0.933	0.962	0.997	1.0	0.997	0.925	0.986	0.964
L21AL8.3V	0.998	0.979	0.987	0.997	0.997	0.977	0.973	0.986	0.933	0.933	0.998	0.977	0.998	0.932	0.997	0.935	0.985	0.933	0.957	0.998	0.971	0.965	0.958	0.964	0.933	0.997	0.933	0.987	0.984	0.978	0.981	0.995	0.987	0.998	0.934	0.976	0.975	0.963	0.932	0.996	0.992	0.933	0.961	0.996	0.998	0.996	0.925	0.985	0.963
L21ML44V	1.0	0.98	0.988	1.0	1.0	0.978	0.975	0.988	0.933	0.933	1.0	0.977	1.0	0.932	0.998	0.935	0.986	0.933	0.956	1.0	0.972	0.966	0.958	0.964	0.932	0.998	0.932	0.989	0.985	0.979	0.982	0.997	0.988	1.0	0.933	0.975	0.975	0.963	0.931	0.997	0.994	0.933	0.962	0.997	1.0	0.997	0.925	0.985	0.963
AB702945.1_PVY_NTNa	0.998	0.98	0.987	0.998	0.998	0.978	0.974	0.987	0.933	0.933	0.998	0.978	0.998	0.932	0.999	0.935	0.986	0.933	0.957	0.998	0.972	0.966	0.958	0.964	0.932	0.997	0.932	0.988	0.986	0.98	0.981	0.997	0.987	0.998	0.933	0.976	0.976	0.964	0.931	0.998	0.993	0.933	0.962	0.999	0.998	0.998	0.925	0.985	0.964
AB331517.1_PVY_NA-N	0.962	0.948	0.955	0.962	0.962	0.947	0.982	0.955	0.911	0.911	0.962	0.946	0.962	0.91	0.962	0.913	0.955	0.911	0.928	0.962	0.979	0.936	0.929	0.934	0.911	0.961	0.91	0.956	0.954	0.948	0.951	0.96	0.954	0.962	0.911	0.942	0.942	0.934	0.91	0.962	0.958	0.911	0.995	0.961	0.962	0.96	0.903	0.953	0.936
JQ969034.2_PVY_NTNa	0.996	0.977	0.985	0.996	0.996	0.976	0.972	0.985	0.932	0.932	0.996	0.975	0.996	0.931	0.996	0.934	0.983	0.932	0.955	0.996	0.969	0.964	0.957	0.963	0.931	0.995	0.931	0.986	0.983	0.977	0.979	0.994	0.985	0.996	0.932	0.974	0.974	0.962	0.93	0.995	0.991	0.932	0.96	0.995	0.997	0.994	0.924	0.983	0.962
FJ643477.1_PVY_O5	0.933	0.944	0.943	0.933	0.933	0.948	0.914	0.943	0.998	1.0	0.933	0.948	0.933	0.999	0.933	0.987	0.936	1.0	0.957	0.933	0.911	0.959	0.967	0.961	0.999	0.934	0.999	0.943	0.944	0.947	0.949	0.932	0.942	0.933	0.999	0.952	0.952	0.961	0.998	0.933	0.93	0.999	0.913	0.932	0.933	0.932	0.977	0.945	0.957
HQ912908.1_PVY_O5	0.932	0.944	0.942	0.933	0.932	0.947	0.913	0.942	0.997	0.997	0.932	0.947	0.932	0.998	0.932	0.987	0.935	0.997	0.956	0.932	0.91	0.958	0.966	0.96	0.998	0.933	0.998	0.942	0.944	0.946	0.948	0.931	0.941	0.932	0.997	0.951	0.951	0.96	0.997	0.932	0.929	0.998	0.913	0.932	0.933	0.932	0.977	0.944	0.956
HQ912892.1_PVY_O	0.937	0.949	0.947	0.937	0.937	0.952	0.916	0.947	0.988	0.988	0.937	0.952	0.937	0.987	0.937	0.992	0.94	0.988	0.961	0.937	0.913	0.963	0.971	0.964	0.988	0.938	0.988	0.947	0.948	0.952	0.953	0.936	0.946	0.937	0.987	0.956	0.956	0.965	0.987	0.937	0.934	0.988	0.916	0.936	0.937	0.936	0.981	0.949	0.961
T22AL64.2T	0.971	0.989	0.981	0.972	0.971	0.99	0.95	0.982	0.952	0.952	0.971	0.992	0.971	0.951	0.972	0.956	0.973	0.952	0.968	0.971	0.948	0.975	0.981	0.976	0.952	0.973	0.952	0.982	0.986	0.992	0.987	0.971	0.981	0.971	0.953	0.964	0.964	0.977	0.951	0.971	0.969	0.952	0.943	0.971	0.972	0.971	0.945	0.984	0.973
T21MI28V	1.0	0.98	0.988	1.0	1.0	0.978	0.975	0.988	0.933	0.933	1.0	0.977	1.0	0.932	0.998	0.935	0.986	0.933	0.956	1.0	0.972	0.966	0.958	0.964	0.932	0.998	0.932	0.989	0.985	0.979	0.982	0.997	0.988	1.0	0.933	0.975	0.975	0.963	0.931	0.997	0.994	0.933	0.962	0.997	1.0	0.997	0.925	0.985	0.963
DQ309028.1_PVY_C	0.892	0.898	0.897	0.892	0.892	0.9	0.878	0.897	0.916	0.916	0.892	0.9	0.892	0.915	0.891	0.92	0.893	0.916	0.899	0.892	0.876	0.903	0.907	0.903	0.916	0.892	0.916	0.898	0.898	0.9	0.901	0.89	0.897	0.892	0.916	0.899	0.898	0.903	0.915	0.89	0.888	0.916	0.879	0.89	0.892	0.89	0.909	0.897	0.904
T21AL5.2R	0.992	0.985	0.981	0.992	0.992	0.983	0.969	0.981	0.935	0.935	0.992	0.983	0.992	0.934	0.992	0.94	0.991	0.935	0.962	0.992	0.967	0.969	0.963	0.97	0.935	0.993	0.935	0.981	0.982	0.984	0.975	0.991	0.981	0.992	0.936	0.981	0.98	0.969	0.934	0.992	0.988	0.935	0.957	0.992	0.992	0.991	0.93	0.982	0.968
HM367075.1_PVY_O5	0.935	0.949	0.945	0.935	0.935	0.952	0.916	0.945	0.987	0.987	0.935	0.952	0.935	0.987	0.935	0.999	0.94	0.987	0.965	0.935	0.913	0.966	0.973	0.967	0.988	0.936	0.987	0.946	0.947	0.952	0.951	0.934	0.945	0.935	0.987	0.958	0.958	0.967	0.987	0.935	0.932	0.987	0.915	0.934	0.935	0.934	0.986	0.947	0.962
HQ912894.1_PVY_O	0.934	0.948	0.945	0.935	0.934	0.951	0.914	0.945	0.987	0.987	0.934	0.951	0.934	0.987	0.934	0.998	0.94	0.987	0.963	0.934	0.912	0.965	0.972	0.965	0.987	0.936	0.987	0.945	0.946	0.95	0.951	0.933	0.944	0.934	0.987	0.957	0.957	0.966	0.986	0.934	0.931	0.987	0.914	0.934	0.935	0.933	0.986	0.946	0.961
T21AL6.1R	0.999	0.979	0.988	0.998	0.998	0.977	0.974	0.989	0.932	0.932	0.999	0.977	0.999	0.931	0.997	0.935	0.985	0.932	0.956	0.999	0.972	0.965	0.957	0.963	0.932	0.998	0.932	0.988	0.985	0.979	0.983	0.995	0.99	0.999	0.933	0.975	0.975	0.963	0.931	0.996	0.993	0.932	0.962	0.997	0.999	0.996	0.924	0.985	0.963
HQ912864.1_PVY_O	0.935	0.949	0.945	0.935	0.934	0.951	0.915	0.945	0.987	0.987	0.935	0.952	0.935	0.987	0.935	0.999	0.94	0.987	0.964	0.935	0.913	0.965	0.972	0.966	0.987	0.936	0.987	0.945	0.946	0.951	0.951	0.934	0.944	0.935	0.987	0.958	0.957	0.966	0.986	0.934	0.932	0.987	0.914	0.934	0.935	0.934	0.986	0.947	0.962
T21AI4.1T	1.0	0.98	0.988	0.999	0.999	0.978	0.974	0.988	0.933	0.933	1.0	0.978	1.0	0.932	0.998	0.935	0.986	0.933	0.957	1.0	0.972	0.965	0.958	0.964	0.933	0.998	0.932	0.989	0.985	0.979	0.982	0.996	0.988	1.0	0.933	0.976	0.975	0.964	0.932	0.997	0.994	0.933	0.962	0.997	0.999	0.996	0.925	0.986	0.964
U09509.1_PVY_O5	0.927	0.939	0.936	0.927	0.927	0.943	0.909	0.936	0.989	0.99	0.927	0.943	0.927	0.99	0.927	0.983	0.931	0.99	0.953	0.927	0.906	0.954	0.961	0.955	0.99	0.928	0.989	0.937	0.938	0.942	0.942	0.926	0.936	0.927	0.99	0.947	0.947	0.956	0.989	0.927	0.924	0.989	0.909	0.926	0.927	0.926	0.972	0.938	0.952
HQ912865.1_PVY_O	0.933	0.947	0.944	0.934	0.933	0.95	0.914	0.944	0.986	0.986	0.933	0.95	0.933	0.986	0.933	0.995	0.939	0.986	0.963	0.933	0.911	0.964	0.971	0.965	0.986	0.935	0.986	0.944	0.945	0.95	0.95	0.932	0.943	0.933	0.986	0.956	0.956	0.965	0.985	0.933	0.93	0.986	0.914	0.933	0.934	0.933	0.984	0.945	0.961
AJ890343.1_PVY_NTNb	0.975	0.981	0.985	0.975	0.975	0.977	0.956	0.985	0.935	0.935	0.975	0.978	0.975	0.934	0.976	0.938	0.97	0.935	0.96	0.975	0.954	0.965	0.959	0.964	0.935	0.975	0.934	0.986	0.986	0.979	0.979	0.974	0.985	0.975	0.935	0.954	0.954	0.964	0.934	0.975	0.971	0.934	0.948	0.975	0.975	0.975	0.928	0.985	0.965
L21AL6R	0.989	0.99	0.999	0.989	0.989	0.988	0.965	0.998	0.942	0.942	0.989	0.988	0.989	0.941	0.988	0.945	0.977	0.942	0.967	0.989	0.963	0.976	0.968	0.974	0.942	0.988	0.942	0.999	0.996	0.99	0.993	0.986	0.999	0.989	0.943	0.965	0.964	0.974	0.941	0.987	0.983	0.942	0.956	0.987	0.989	0.986	0.934	0.995	0.973
HQ912897.1_PVY_O	0.935	0.949	0.946	0.936	0.935	0.952	0.915	0.946	0.987	0.987	0.935	0.952	0.935	0.987	0.935	0.999	0.941	0.987	0.964	0.935	0.913	0.966	0.973	0.966	0.988	0.937	0.987	0.946	0.947	0.951	0.952	0.934	0.945	0.935	0.987	0.958	0.958	0.967	0.987	0.935	0.932	0.987	0.915	0.935	0.936	0.934	0.986	0.947	0.962
T21ML33T	1.0	0.98	0.989	0.999	0.999	0.978	0.975	0.988	0.933	0.933	1.0	0.978	1.0	0.932	0.998	0.935	0.986	0.933	0.957	1.0	0.973	0.966	0.958	0.964	0.933	0.999	0.932	0.989	0.986	0.98	0.983	0.996	0.989	1.0	0.933	0.976	0.975	0.964	0.932	0.997	0.994	0.933	0.963	0.998	1.0	0.997	0.925	0.986	0.964
M95491.1_PVY_NTNa	0.995	0.976	0.985	0.995	0.995	0.975	0.971	0.984	0.931	0.931	0.995	0.974	0.995	0.93	0.993	0.933	0.983	0.931	0.954	0.995	0.97	0.963	0.955	0.961	0.931	0.994	0.93	0.985	0.981	0.976	0.979	0.992	0.984	0.995	0.931	0.972	0.972	0.961	0.93	0.993	0.989	0.931	0.959	0.993	0.995	0.993	0.922	0.981	0.961
AY884984.1_PVY_NA-N	0.963	0.949	0.956	0.962	0.962	0.948	0.982	0.956	0.912	0.912	0.963	0.947	0.963	0.911	0.962	0.914	0.956	0.912	0.929	0.963	0.98	0.937	0.93	0.935	0.911	0.962	0.911	0.957	0.955	0.949	0.952	0.961	0.955	0.963	0.912	0.942	0.943	0.935	0.911	0.962	0.959	0.912	0.995	0.962	0.963	0.961	0.903	0.954	0.937
JF927759.1_PVY_NTNa	0.999	0.979	0.987	0.999	0.999	0.977	0.974	0.987	0.932	0.932	0.999	0.977	0.999	0.931	0.997	0.935	0.985	0.932	0.956	0.999	0.971	0.965	0.957	0.963	0.932	0.997	0.932	0.988	0.984	0.979	0.981	0.996	0.987	0.999	0.933	0.975	0.975	0.963	0.931	0.996	0.994	0.932	0.962	0.996	0.999	0.996	0.924	0.984	0.963
L22MI6.1R	0.999	0.981	0.988	0.998	0.998	0.978	0.974	0.987	0.933	0.933	0.999	0.978	0.999	0.932	0.998	0.935	0.986	0.933	0.957	0.999	0.972	0.965	0.958	0.965	0.932	0.998	0.932	0.988	0.986	0.98	0.982	0.996	0.988	0.999	0.933	0.976	0.975	0.964	0.931	0.997	0.993	0.933	0.962	0.998	0.999	0.997	0.925	0.986	0.964
L21MI33V	1.0	0.98	0.988	1.0	1.0	0.978	0.975	0.988	0.933	0.933	1.0	0.977	1.0	0.932	0.998	0.935	0.986	0.933	0.956	1.0	0.972	0.966	0.958	0.964	0.932	0.998	0.932	0.989	0.985	0.979	0.982	0.997	0.988	1.0	0.933	0.975	0.975	0.963	0.931	0.997	0.994	0.933	0.962	0.997	1.0	0.997	0.925	0.985	0.963
L22MI6.3R	0.984	0.987	0.993	0.984	0.983	0.984	0.96	0.994	0.947	0.947	0.984	0.986	0.984	0.946	0.983	0.949	0.972	0.947	0.963	0.984	0.958	0.972	0.973	0.971	0.946	0.983	0.946	0.995	0.992	0.986	0.997	0.982	0.993	0.984	0.947	0.96	0.96	0.97	0.945	0.982	0.98	0.946	0.952	0.983	0.984	0.982	0.939	0.992	0.969
T21MI27.1R	0.999	0.979	0.988	0.999	0.999	0.977	0.974	0.988	0.932	0.932	0.999	0.977	0.999	0.931	0.998	0.935	0.985	0.932	0.956	0.999	0.972	0.965	0.957	0.963	0.932	0.998	0.932	0.989	0.985	0.979	0.982	0.996	0.988	0.999	0.933	0.975	0.975	0.963	0.931	0.997	0.993	0.932	0.962	0.997	0.999	0.996	0.924	0.985	0.963
T21AL5.1R	0.981	0.996	0.991	0.981	0.981	0.993	0.959	0.992	0.945	0.945	0.981	0.994	0.981	0.944	0.982	0.95	0.981	0.945	0.973	0.981	0.957	0.979	0.974	0.98	0.945	0.983	0.944	0.992	0.993	0.994	0.986	0.98	0.991	0.981	0.945	0.97	0.97	0.98	0.944	0.981	0.977	0.944	0.951	0.981	0.981	0.98	0.94	0.992	0.978
HM367076.1_PVY_O5	0.93	0.942	0.939	0.93	0.929	0.945	0.911	0.939	0.992	0.993	0.93	0.946	0.93	0.992	0.93	0.985	0.934	0.993	0.955	0.93	0.908	0.956	0.964	0.958	0.992	0.931	0.992	0.94	0.941	0.945	0.945	0.929	0.939	0.93	0.992	0.949	0.949	0.958	0.992	0.929	0.927	0.992	0.911	0.929	0.93	0.929	0.975	0.941	0.954
HQ912905.1_PVY_O5	0.932	0.943	0.941	0.932	0.931	0.946	0.913	0.941	0.998	0.998	0.932	0.947	0.932	0.998	0.932	0.987	0.935	0.998	0.956	0.932	0.91	0.958	0.966	0.96	0.999	0.933	0.999	0.942	0.943	0.946	0.947	0.931	0.941	0.932	0.998	0.951	0.95	0.96	0.999	0.931	0.929	0.999	0.912	0.931	0.932	0.931	0.977	0.944	0.955
JF927752.1_PVY_NTNa	0.999	0.979	0.988	0.998	0.998	0.977	0.974	0.987	0.932	0.932	0.999	0.977	0.999	0.931	0.997	0.934	0.985	0.932	0.956	0.999	0.972	0.965	0.957	0.963	0.932	0.998	0.931	0.988	0.985	0.979	0.982	0.995	0.988	0.999	0.932	0.975	0.974	0.963	0.931	0.996	0.993	0.932	0.962	0.997	0.999	0.996	0.924	0.985	0.963
HQ912871.1_PVY_N:O	0.975	0.967	0.965	0.975	0.975	0.972	0.953	0.964	0.952	0.952	0.975	0.971	0.975	0.951	0.976	0.959	0.976	0.952	0.98	0.975	0.952	0.985	0.981	0.986	0.952	0.976	0.952	0.965	0.965	0.971	0.959	0.975	0.964	0.975	0.952	0.999	0.999	0.986	0.951	0.976	0.971	0.952	0.943	0.975	0.976	0.975	0.947	0.966	0.98
HQ912914.1_PVY_O	0.935	0.948	0.945	0.935	0.935	0.951	0.915	0.945	0.986	0.986	0.935	0.951	0.935	0.986	0.935	0.995	0.94	0.986	0.963	0.935	0.912	0.964	0.97	0.964	0.986	0.936	0.986	0.945	0.946	0.95	0.951	0.934	0.944	0.935	0.986	0.957	0.956	0.964	0.985	0.935	0.932	0.986	0.915	0.934	0.935	0.934	0.986	0.946	0.96
JF928459.1_PVY_E	0.994	0.976	0.984	0.994	0.994	0.976	0.973	0.983	0.93	0.93	0.994	0.975	0.994	0.929	0.994	0.932	0.983	0.93	0.954	0.994	0.969	0.962	0.955	0.961	0.929	0.993	0.929	0.984	0.981	0.976	0.977	0.993	0.983	0.994	0.93	0.972	0.972	0.961	0.928	0.993	0.99	0.93	0.959	0.993	0.994	0.993	0.922	0.981	0.961
T21AI1.2T	0.96	0.975	0.969	0.96	0.959	0.979	0.939	0.97	0.966	0.966	0.96	0.978	0.96	0.965	0.96	0.972	0.96	0.966	0.984	0.96	0.937	0.992	0.997	0.992	0.965	0.961	0.965	0.971	0.973	0.979	0.975	0.959	0.97	0.96	0.965	0.981	0.98	0.993	0.964	0.96	0.957	0.965	0.932	0.96	0.96	0.96	0.96	0.971	0.984
EF026074.1_PVY_O	0.935	0.949	0.945	0.935	0.934	0.952	0.915	0.945	0.987	0.987	0.935	0.952	0.935	0.987	0.935	0.999	0.94	0.987	0.964	0.935	0.913	0.965	0.973	0.966	0.988	0.936	0.987	0.946	0.947	0.951	0.951	0.934	0.945	0.935	0.987	0.958	0.957	0.967	0.987	0.934	0.932	0.987	0.914	0.934	0.935	0.934	0.986	0.947	0.962
JN034046.1_PVY_N-Wi	0.95	0.964	0.96	0.95	0.949	0.968	0.931	0.96	0.95	0.95	0.95	0.968	0.95	0.949	0.95	0.957	0.955	0.95	0.982	0.95	0.929	0.981	0.978	0.982	0.949	0.951	0.949	0.961	0.962	0.967	0.955	0.949	0.96	0.95	0.949	0.974	0.973	0.982	0.948	0.95	0.946	0.949	0.924	0.95	0.95	0.95	0.947	0.962	0.977
JF928460.1_PVY_NTNa	0.995	0.976	0.985	0.995	0.995	0.975	0.972	0.985	0.931	0.93	0.995	0.974	0.995	0.93	0.994	0.933	0.982	0.93	0.954	0.995	0.97	0.963	0.955	0.961	0.93	0.994	0.93	0.986	0.982	0.976	0.979	0.992	0.985	0.995	0.93	0.972	0.972	0.961	0.929	0.994	0.99	0.931	0.96	0.993	0.996	0.993	0.923	0.982	0.961
T21MI28.1T	0.99	0.99	0.999	0.99	0.989	0.988	0.964	0.998	0.942	0.942	0.99	0.988	0.99	0.941	0.988	0.945	0.976	0.942	0.967	0.99	0.962	0.976	0.968	0.974	0.942	0.988	0.942	0.999	0.996	0.99	0.993	0.986	0.999	0.99	0.943	0.965	0.964	0.974	0.941	0.987	0.984	0.942	0.956	0.987	0.989	0.986	0.934	0.995	0.973
T21MI25R	1.0	0.98	0.989	0.999	0.999	0.978	0.975	0.988	0.933	0.933	1.0	0.978	1.0	0.932	0.998	0.935	0.986	0.933	0.957	1.0	0.973	0.966	0.958	0.964	0.933	0.999	0.932	0.989	0.986	0.98	0.983	0.996	0.989	1.0	0.933	0.976	0.975	0.964	0.932	0.997	0.994	0.933	0.963	0.998	1.0	0.997	0.925	0.986	0.964
HQ912915.1_PVY_O5	0.931	0.943	0.94	0.931	0.93	0.945	0.912	0.94	0.992	0.993	0.931	0.946	0.931	0.992	0.931	0.988	0.935	0.993	0.955	0.931	0.909	0.957	0.964	0.959	0.993	0.932	0.993	0.94	0.942	0.945	0.946	0.93	0.939	0.931	0.992	0.95	0.95	0.959	0.993	0.93	0.928	0.993	0.912	0.93	0.931	0.93	0.977	0.942	0.955
T21AI4.2T	0.977	0.969	0.966	0.977	0.977	0.973	0.954	0.966	0.951	0.951	0.977	0.972	0.977	0.95	0.976	0.956	0.975	0.951	0.978	0.977	0.953	0.986	0.98	0.986	0.95	0.978	0.95	0.967	0.966	0.973	0.96	0.975	0.966	0.977	0.95	0.997	0.996	0.986	0.949	0.976	0.973	0.951	0.944	0.976	0.977	0.975	0.945	0.966	0.979
AB461452.1_PVY_SYR-II	0.981	0.994	0.991	0.981	0.98	0.992	0.958	0.991	0.945	0.945	0.981	0.992	0.981	0.944	0.981	0.95	0.98	0.945	0.972	0.981	0.956	0.978	0.973	0.978	0.944	0.982	0.944	0.992	0.992	0.993	0.986	0.98	0.991	0.981	0.945	0.969	0.969	0.979	0.944	0.981	0.977	0.944	0.95	0.981	0.981	0.98	0.939	0.992	0.977
T21AI1.1T	0.976	0.97	0.964	0.975	0.975	0.974	0.955	0.964	0.951	0.951	0.976	0.972	0.976	0.95	0.976	0.956	0.975	0.951	0.978	0.976	0.952	0.986	0.981	0.987	0.95	0.977	0.95	0.965	0.967	0.975	0.959	0.975	0.965	0.976	0.95	0.997	0.996	0.988	0.949	0.976	0.972	0.951	0.943	0.976	0.976	0.976	0.945	0.966	0.979
HQ912898.1_PVY_O5	0.931	0.943	0.94	0.931	0.931	0.945	0.912	0.94	0.992	0.992	0.931	0.945	0.931	0.993	0.931	0.986	0.935	0.992	0.954	0.931	0.909	0.956	0.964	0.958	0.993	0.932	0.993	0.941	0.942	0.945	0.946	0.93	0.94	0.931	0.992	0.95	0.949	0.958	0.993	0.931	0.928	0.993	0.911	0.93	0.931	0.93	0.976	0.942	0.955
EU563512.1_PVY_C	0.927	0.934	0.932	0.927	0.926	0.938	0.921	0.932	0.953	0.953	0.927	0.937	0.927	0.953	0.927	0.955	0.93	0.954	0.937	0.927	0.918	0.939	0.943	0.939	0.954	0.927	0.954	0.932	0.934	0.937	0.935	0.926	0.932	0.927	0.954	0.935	0.936	0.94	0.953	0.927	0.923	0.954	0.923	0.926	0.927	0.926	0.945	0.933	0.941
AB331518.1_PVY_NA-N	0.962	0.949	0.955	0.962	0.962	0.948	0.981	0.955	0.913	0.913	0.962	0.947	0.962	0.912	0.962	0.915	0.956	0.913	0.929	0.962	0.978	0.938	0.93	0.935	0.912	0.961	0.912	0.956	0.954	0.949	0.951	0.961	0.955	0.962	0.913	0.943	0.943	0.935	0.912	0.962	0.959	0.913	0.999	0.961	0.963	0.961	0.904	0.953	0.937
FJ643478.1_PVY_O5	0.932	0.943	0.941	0.932	0.931	0.946	0.913	0.941	0.997	0.998	0.932	0.947	0.932	0.997	0.932	0.987	0.934	0.998	0.955	0.932	0.909	0.958	0.965	0.96	0.998	0.933	0.998	0.942	0.943	0.946	0.947	0.931	0.941	0.932	0.997	0.95	0.95	0.959	0.997	0.931	0.929	0.998	0.912	0.931	0.932	0.931	0.977	0.944	0.955
JQ969035.2_PVY_NTNa	0.996	0.976	0.985	0.996	0.996	0.975	0.971	0.985	0.929	0.929	0.996	0.974	0.996	0.928	0.995	0.932	0.982	0.929	0.954	0.996	0.969	0.962	0.954	0.96	0.929	0.995	0.929	0.986	0.982	0.976	0.979	0.993	0.985	0.996	0.93	0.972	0.972	0.96	0.928	0.994	0.99	0.929	0.959	0.994	0.996	0.993	0.922	0.982	0.96
JF927763.1_PVY_NTNa	0.997	0.979	0.986	0.997	0.997	0.977	0.973	0.986	0.932	0.932	0.997	0.977	0.997	0.931	0.998	0.934	0.985	0.932	0.956	0.997	0.971	0.965	0.957	0.963	0.931	0.996	0.931	0.987	0.985	0.979	0.98	0.996	0.986	0.997	0.932	0.975	0.975	0.963	0.93	0.997	0.992	0.932	0.961	0.998	0.997	0.997	0.924	0.984	0.963
AJ585198.1_PVY_NA-N	0.961	0.947	0.953	0.961	0.961	0.946	0.981	0.953	0.911	0.911	0.961	0.945	0.961	0.91	0.961	0.912	0.954	0.911	0.927	0.961	0.978	0.934	0.927	0.932	0.91	0.96	0.91	0.954	0.952	0.947	0.949	0.96	0.953	0.961	0.911	0.941	0.941	0.933	0.91	0.961	0.957	0.911	0.994	0.96	0.961	0.96	0.902	0.951	0.935
HQ912876.1_PVY_O5	0.933	0.944	0.942	0.933	0.932	0.947	0.914	0.942	0.997	0.998	0.933	0.948	0.933	0.998	0.933	0.987	0.936	0.998	0.957	0.933	0.911	0.959	0.966	0.961	0.998	0.934	0.998	0.943	0.944	0.947	0.948	0.932	0.942	0.933	0.998	0.952	0.951	0.96	0.998	0.932	0.929	0.998	0.913	0.932	0.933	0.932	0.977	0.944	0.956
T21ML35T	1.0	0.98	0.988	1.0	1.0	0.978	0.975	0.988	0.933	0.933	1.0	0.977	1.0	0.932	0.998	0.935	0.986	0.933	0.956	1.0	0.972	0.966	0.958	0.964	0.932	0.998	0.932	0.989	0.985	0.979	0.982	0.997	0.988	1.0	0.933	0.975	0.975	0.963	0.931	0.997	0.994	0.933	0.962	0.997	1.0	0.997	0.925	0.985	0.963
AJ889866.1_PVY_NTNb	0.981	0.987	0.991	0.981	0.98	0.983	0.958	0.991	0.939	0.939	0.981	0.984	0.981	0.938	0.981	0.941	0.971	0.939	0.962	0.981	0.956	0.971	0.964	0.97	0.938	0.98	0.938	0.992	0.992	0.985	0.986	0.979	0.991	0.981	0.939	0.96	0.959	0.97	0.937	0.98	0.977	0.938	0.95	0.981	0.981	0.981	0.93	0.991	0.968
AY166866.1_PVY_NA-N	0.96	0.947	0.953	0.96	0.961	0.946	0.979	0.953	0.911	0.911	0.96	0.945	0.96	0.91	0.96	0.912	0.954	0.911	0.927	0.96	0.977	0.935	0.928	0.933	0.91	0.96	0.91	0.954	0.952	0.947	0.949	0.959	0.953	0.96	0.911	0.94	0.941	0.933	0.91	0.96	0.957	0.911	0.994	0.96	0.961	0.96	0.901	0.951	0.935
AY884982.1_PVY_NTNa	0.997	0.979	0.986	0.997	0.997	0.977	0.973	0.986	0.932	0.932	0.997	0.977	0.997	0.931	0.998	0.934	0.985	0.932	0.956	0.997	0.972	0.965	0.957	0.963	0.931	0.996	0.931	0.987	0.985	0.979	0.98	0.996	0.986	0.997	0.932	0.975	0.975	0.963	0.93	0.997	0.992	0.932	0.961	0.998	0.997	0.997	0.924	0.984	0.963
L22AI1.5T	0.998	0.979	0.986	0.997	0.997	0.977	0.974	0.986	0.932	0.932	0.998	0.978	0.998	0.931	0.996	0.934	0.985	0.932	0.956	0.998	0.971	0.967	0.958	0.964	0.932	0.997	0.931	0.987	0.985	0.979	0.98	0.996	0.986	0.998	0.932	0.975	0.975	0.964	0.931	0.995	0.993	0.932	0.962	0.996	0.997	0.995	0.924	0.984	0.964
AB270705.1_PVY_SYR-I	0.991	0.985	0.98	0.991	0.991	0.983	0.969	0.98	0.936	0.936	0.991	0.982	0.991	0.935	0.992	0.94	0.989	0.936	0.961	0.991	0.966	0.967	0.963	0.969	0.936	0.992	0.935	0.981	0.982	0.984	0.975	0.991	0.98	0.991	0.936	0.979	0.979	0.969	0.935	0.992	0.987	0.936	0.957	0.991	0.992	0.991	0.929	0.982	0.966
HQ912889.1_PVY_O	0.935	0.949	0.945	0.935	0.934	0.951	0.916	0.945	0.986	0.986	0.935	0.952	0.935	0.985	0.935	0.995	0.94	0.986	0.963	0.935	0.912	0.964	0.971	0.965	0.986	0.936	0.986	0.945	0.946	0.951	0.951	0.934	0.944	0.935	0.985	0.956	0.956	0.965	0.985	0.934	0.932	0.986	0.915	0.934	0.935	0.934	0.984	0.947	0.961
JX424837.1_PVY_O	0.937	0.951	0.947	0.938	0.937	0.953	0.917	0.947	0.985	0.986	0.937	0.953	0.937	0.985	0.937	0.991	0.942	0.986	0.961	0.937	0.914	0.964	0.97	0.964	0.985	0.939	0.985	0.948	0.949	0.953	0.953	0.936	0.947	0.937	0.985	0.956	0.956	0.965	0.984	0.937	0.934	0.985	0.917	0.937	0.938	0.937	0.98	0.948	0.963
L22ML7.2T	0.964	0.979	0.974	0.964	0.963	0.983	0.943	0.974	0.961	0.961	0.964	0.982	0.964	0.96	0.964	0.967	0.964	0.961	0.99	0.964	0.941	0.996	0.992	0.996	0.961	0.965	0.96	0.975	0.976	0.983	0.969	0.963	0.974	0.964	0.961	0.986	0.985	0.997	0.96	0.964	0.96	0.96	0.935	0.964	0.964	0.964	0.956	0.976	0.988
T21AI1.4T	0.974	0.99	0.984	0.974	0.974	0.992	0.952	0.984	0.953	0.953	0.974	0.993	0.974	0.952	0.975	0.957	0.974	0.953	0.969	0.974	0.95	0.977	0.982	0.977	0.952	0.975	0.952	0.985	0.988	0.994	0.989	0.974	0.984	0.974	0.953	0.966	0.965	0.978	0.951	0.974	0.972	0.952	0.945	0.974	0.974	0.974	0.946	0.986	0.974
HQ912902.1_PVY_O5	0.932	0.943	0.941	0.932	0.931	0.946	0.913	0.941	0.998	0.998	0.932	0.947	0.932	0.999	0.932	0.987	0.935	0.998	0.956	0.932	0.91	0.958	0.966	0.96	0.999	0.933	0.999	0.942	0.943	0.946	0.947	0.931	0.941	0.932	0.998	0.951	0.95	0.96	0.998	0.931	0.929	0.999	0.912	0.931	0.932	0.931	0.977	0.944	0.955
AJ890348.1_PVY_C	0.929	0.932	0.931	0.929	0.929	0.936	0.919	0.931	0.945	0.946	0.929	0.935	0.929	0.945	0.929	0.95	0.929	0.946	0.932	0.929	0.916	0.937	0.938	0.935	0.946	0.928	0.946	0.932	0.932	0.935	0.935	0.928	0.931	0.929	0.946	0.933	0.932	0.937	0.945	0.929	0.926	0.946	0.923	0.928	0.929	0.928	0.941	0.93	0.935
JF927753.1_PVY_N-Wi	0.963	0.976	0.974	0.963	0.963	0.98	0.942	0.974	0.96	0.961	0.963	0.98	0.963	0.96	0.964	0.968	0.964	0.961	0.989	0.963	0.94	0.995	0.991	0.995	0.961	0.964	0.96	0.974	0.975	0.98	0.968	0.962	0.973	0.963	0.961	0.987	0.986	0.995	0.96	0.963	0.96	0.96	0.935	0.963	0.963	0.962	0.956	0.975	0.988
HQ912862.1_PVY_N:O	0.975	0.967	0.964	0.975	0.975	0.971	0.953	0.964	0.952	0.952	0.975	0.97	0.975	0.951	0.976	0.958	0.976	0.952	0.98	0.975	0.951	0.985	0.981	0.986	0.952	0.976	0.951	0.964	0.965	0.971	0.958	0.974	0.964	0.975	0.952	0.999	0.999	0.986	0.951	0.975	0.971	0.952	0.942	0.975	0.975	0.974	0.947	0.966	0.979
KC296437.1_PVY_NTNa	0.996	0.979	0.985	0.996	0.996	0.977	0.973	0.985	0.932	0.932	0.996	0.976	0.996	0.931	0.997	0.934	0.986	0.932	0.956	0.996	0.972	0.965	0.957	0.963	0.931	0.995	0.931	0.986	0.985	0.979	0.979	0.995	0.985	0.996	0.932	0.975	0.975	0.963	0.93	0.997	0.992	0.932	0.961	0.997	0.997	0.996	0.924	0.984	0.963
HQ912883.1_PVY_O5	0.931	0.943	0.941	0.931	0.931	0.946	0.912	0.941	0.996	0.997	0.931	0.946	0.931	0.997	0.931	0.986	0.934	0.997	0.955	0.931	0.909	0.957	0.964	0.959	0.997	0.932	0.997	0.941	0.943	0.945	0.947	0.93	0.94	0.931	0.997	0.95	0.949	0.959	0.998	0.93	0.928	0.997	0.911	0.93	0.931	0.93	0.976	0.943	0.954
EF016294.1_PVY_NTNa	0.997	0.98	0.986	0.997	0.997	0.978	0.973	0.986	0.932	0.932	0.997	0.977	0.997	0.931	0.999	0.934	0.986	0.932	0.956	0.997	0.972	0.965	0.958	0.964	0.932	0.996	0.931	0.987	0.985	0.979	0.98	0.997	0.986	0.997	0.932	0.975	0.975	0.963	0.931	0.997	0.993	0.932	0.961	0.998	0.998	0.997	0.924	0.985	0.963
JN936422.1_PVY_NA-N	0.962	0.948	0.954	0.961	0.961	0.947	0.981	0.954	0.912	0.912	0.962	0.946	0.962	0.911	0.961	0.914	0.956	0.913	0.928	0.962	0.979	0.935	0.929	0.934	0.912	0.961	0.912	0.955	0.954	0.948	0.95	0.96	0.954	0.962	0.913	0.942	0.942	0.934	0.911	0.961	0.958	0.912	0.994	0.961	0.962	0.96	0.904	0.953	0.936
HQ912900.1_PVY_O5	0.932	0.943	0.941	0.932	0.931	0.946	0.913	0.941	0.998	0.998	0.932	0.947	0.932	0.998	0.932	0.987	0.935	0.998	0.956	0.932	0.91	0.958	0.966	0.96	0.999	0.933	0.999	0.942	0.943	0.946	0.947	0.931	0.941	0.932	0.998	0.951	0.95	0.96	0.998	0.931	0.929	0.999	0.912	0.931	0.932	0.931	0.977	0.944	0.955
KY847985.1_PVY_Eu-N	0.976	0.959	0.966	0.976	0.976	0.958	0.992	0.965	0.913	0.913	0.976	0.957	0.976	0.912	0.976	0.916	0.969	0.914	0.938	0.976	0.992	0.946	0.938	0.944	0.913	0.975	0.913	0.966	0.965	0.96	0.96	0.974	0.966	0.976	0.914	0.955	0.955	0.944	0.912	0.976	0.972	0.913	0.981	0.976	0.976	0.975	0.905	0.964	0.946
AJ890350.1_PVY_N-Wi	0.96	0.975	0.97	0.96	0.96	0.978	0.939	0.97	0.958	0.958	0.96	0.978	0.96	0.957	0.96	0.964	0.961	0.958	0.987	0.96	0.937	0.992	0.988	0.993	0.958	0.961	0.957	0.971	0.973	0.978	0.965	0.959	0.97	0.96	0.958	0.983	0.983	0.993	0.957	0.96	0.956	0.957	0.932	0.96	0.96	0.96	0.953	0.973	0.986
T21ML36.1T	1.0	0.979	0.988	0.999	0.999	0.977	0.975	0.988	0.933	0.933	1.0	0.977	1.0	0.932	0.998	0.935	0.985	0.933	0.956	1.0	0.972	0.965	0.957	0.963	0.932	0.998	0.932	0.989	0.985	0.979	0.982	0.996	0.988	1.0	0.933	0.975	0.975	0.963	0.931	0.997	0.994	0.933	0.962	0.997	0.999	0.996	0.924	0.985	0.963
HQ912884.1_PVY_O5	0.932	0.943	0.941	0.932	0.931	0.946	0.913	0.941	0.997	0.998	0.932	0.947	0.932	0.997	0.932	0.987	0.934	0.998	0.955	0.932	0.909	0.958	0.965	0.96	0.998	0.933	0.998	0.942	0.943	0.946	0.947	0.931	0.941	0.932	0.997	0.95	0.95	0.959	0.997	0.931	0.929	0.998	0.912	0.931	0.932	0.931	0.977	0.944	0.955
HQ912874.1_PVY_O5	0.933	0.944	0.943	0.933	0.933	0.948	0.914	0.943	0.998	1.0	0.933	0.948	0.933	0.999	0.933	0.987	0.936	1.0	0.957	0.933	0.911	0.959	0.967	0.961	0.999	0.934	0.999	0.943	0.944	0.947	0.949	0.932	0.942	0.933	0.999	0.952	0.952	0.961	0.998	0.933	0.93	0.999	0.913	0.932	0.933	0.932	0.977	0.945	0.957
T22AI63.1T	0.987	0.989	0.995	0.987	0.987	0.987	0.963	0.996	0.942	0.942	0.987	0.987	0.987	0.941	0.986	0.944	0.976	0.942	0.966	0.987	0.96	0.977	0.967	0.973	0.941	0.986	0.941	0.997	0.994	0.989	0.991	0.985	0.995	0.987	0.942	0.963	0.963	0.973	0.94	0.985	0.982	0.941	0.956	0.985	0.987	0.984	0.933	0.994	0.973
L22AI1.3T	0.976	0.968	0.964	0.975	0.975	0.972	0.953	0.964	0.95	0.95	0.976	0.971	0.976	0.949	0.976	0.956	0.974	0.95	0.978	0.976	0.952	0.988	0.981	0.986	0.95	0.977	0.949	0.965	0.966	0.973	0.959	0.974	0.965	0.976	0.95	0.997	0.996	0.987	0.949	0.975	0.972	0.95	0.943	0.975	0.976	0.974	0.944	0.965	0.978
HQ912886.1_PVY_O5	0.931	0.943	0.941	0.932	0.931	0.946	0.912	0.941	0.998	0.998	0.931	0.946	0.931	0.998	0.931	0.986	0.934	0.998	0.955	0.931	0.909	0.958	0.966	0.96	0.999	0.932	0.999	0.942	0.943	0.946	0.947	0.93	0.941	0.931	0.998	0.95	0.95	0.959	0.999	0.931	0.928	0.999	0.912	0.931	0.932	0.931	0.976	0.943	0.955
HQ912913.1_PVY_O	0.935	0.949	0.945	0.935	0.934	0.952	0.915	0.945	0.988	0.988	0.935	0.952	0.935	0.987	0.935	0.998	0.939	0.988	0.964	0.935	0.912	0.965	0.973	0.966	0.988	0.936	0.988	0.946	0.947	0.951	0.951	0.934	0.945	0.935	0.987	0.958	0.957	0.967	0.987	0.934	0.932	0.988	0.914	0.934	0.935	0.934	0.985	0.947	0.962
T22ML66.1T	0.999	0.979	0.988	0.998	0.998	0.977	0.975	0.987	0.933	0.933	0.999	0.977	0.999	0.932	0.997	0.935	0.986	0.933	0.956	0.999	0.972	0.966	0.958	0.964	0.933	0.998	0.932	0.988	0.985	0.979	0.982	0.995	0.988	0.999	0.933	0.975	0.975	0.963	0.932	0.997	0.993	0.933	0.963	0.997	0.999	0.996	0.925	0.985	0.963
DQ157180.1_PVY_NE-11	0.975	0.958	0.965	0.975	0.975	0.957	0.996	0.964	0.914	0.914	0.975	0.956	0.975	0.913	0.975	0.916	0.969	0.914	0.938	0.975	0.99	0.944	0.937	0.943	0.914	0.974	0.913	0.965	0.964	0.958	0.958	0.973	0.964	0.975	0.914	0.954	0.955	0.944	0.913	0.974	0.971	0.914	0.98	0.974	0.976	0.974	0.906	0.963	0.946
X97895.1_PVY_Eu-N	0.975	0.958	0.964	0.974	0.974	0.957	0.993	0.963	0.912	0.912	0.975	0.955	0.975	0.911	0.975	0.915	0.968	0.912	0.937	0.975	0.993	0.944	0.936	0.942	0.911	0.974	0.911	0.964	0.963	0.958	0.958	0.973	0.963	0.975	0.912	0.953	0.953	0.943	0.911	0.974	0.97	0.912	0.98	0.974	0.975	0.974	0.904	0.962	0.944
T21AI4.1R	1.0	0.98	0.988	1.0	1.0	0.978	0.975	0.988	0.933	0.933	1.0	0.977	1.0	0.932	0.998	0.935	0.986	0.933	0.956	1.0	0.972	0.966	0.958	0.964	0.932	0.998	0.932	0.989	0.985	0.979	0.982	0.997	0.988	1.0	0.933	0.975	0.975	0.963	0.931	0.997	0.994	0.933	0.962	0.997	1.0	0.997	0.925	0.985	0.963
L21ML41R	0.999	0.98	0.988	0.999	0.999	0.978	0.975	0.988	0.933	0.933	0.999	0.977	0.999	0.932	0.998	0.935	0.986	0.933	0.956	0.999	0.972	0.966	0.958	0.964	0.933	0.998	0.932	0.989	0.985	0.979	0.982	0.996	0.988	0.999	0.933	0.975	0.975	0.963	0.932	0.997	0.993	0.933	0.963	0.997	1.0	0.997	0.925	0.985	0.963
L21AI2.1T	0.977	0.995	0.987	0.978	0.977	0.996	0.955	0.988	0.948	0.948	0.977	1.0	0.977	0.947	0.978	0.952	0.978	0.948	0.974	0.977	0.953	0.981	0.977	0.982	0.947	0.979	0.947	0.989	0.992	0.997	0.983	0.977	0.988	0.977	0.948	0.971	0.97	0.983	0.946	0.977	0.974	0.947	0.947	0.977	0.978	0.977	0.941	0.99	0.978
JQ924287.1_PVY_NTNa	0.997	0.977	0.985	0.997	0.997	0.976	0.972	0.985	0.93	0.93	0.997	0.975	0.997	0.929	0.996	0.933	0.983	0.93	0.954	0.997	0.97	0.963	0.955	0.961	0.93	0.995	0.93	0.986	0.983	0.977	0.979	0.994	0.985	0.997	0.931	0.973	0.973	0.961	0.929	0.995	0.991	0.93	0.96	0.995	0.997	0.995	0.922	0.983	0.961
T21AL7.2R	0.979	0.993	0.989	0.979	0.979	0.996	0.957	0.989	0.948	0.948	0.979	0.996	0.979	0.947	0.979	0.952	0.978	0.948	0.975	0.979	0.954	0.98	0.977	0.982	0.948	0.98	0.948	0.99	0.991	0.997	0.984	0.978	0.989	0.979	0.949	0.972	0.971	0.982	0.947	0.978	0.975	0.948	0.948	0.978	0.979	0.978	0.941	0.994	0.978
L21AI2.3T	0.977	0.995	0.987	0.978	0.977	0.996	0.955	0.988	0.948	0.948	0.977	1.0	0.977	0.947	0.978	0.952	0.978	0.948	0.974	0.977	0.953	0.981	0.977	0.982	0.947	0.979	0.947	0.989	0.992	0.997	0.983	0.977	0.988	0.977	0.948	0.971	0.97	0.983	0.946	0.977	0.974	0.947	0.947	0.977	0.978	0.977	0.941	0.99	0.978
KC296434.1_PVY_SYR-I	0.992	0.982	0.98	0.991	0.991	0.983	0.968	0.98	0.938	0.938	0.992	0.983	0.992	0.937	0.992	0.941	0.991	0.938	0.962	0.992	0.966	0.968	0.963	0.969	0.937	0.992	0.937	0.981	0.981	0.984	0.975	0.99	0.981	0.992	0.938	0.981	0.98	0.969	0.936	0.991	0.986	0.938	0.956	0.992	0.992	0.991	0.93	0.981	0.968
L21AL8.2V	0.998	0.98	0.987	0.998	0.998	0.978	0.973	0.987	0.933	0.933	0.998	0.977	0.998	0.932	0.997	0.935	0.986	0.933	0.956	0.998	0.972	0.965	0.958	0.964	0.933	0.997	0.932	0.988	0.985	0.979	0.981	0.995	0.987	0.998	0.933	0.975	0.975	0.963	0.932	0.996	0.993	0.933	0.962	0.997	0.998	0.996	0.925	0.985	0.963
L21ML41.2T	0.999	0.98	0.988	0.999	0.999	0.978	0.975	0.988	0.934	0.934	0.999	0.978	0.999	0.933	0.998	0.936	0.986	0.934	0.957	0.999	0.972	0.966	0.959	0.965	0.933	0.998	0.933	0.989	0.986	0.98	0.982	0.996	0.988	0.999	0.934	0.976	0.975	0.964	0.932	0.997	0.993	0.934	0.962	0.997	0.999	0.997	0.926	0.986	0.964
AJ890349.1_PVY_N-Wi	0.955	0.968	0.965	0.955	0.955	0.972	0.935	0.965	0.953	0.953	0.955	0.972	0.955	0.952	0.956	0.958	0.957	0.953	0.98	0.955	0.933	0.984	0.981	0.985	0.952	0.956	0.952	0.966	0.968	0.972	0.96	0.954	0.965	0.955	0.952	0.976	0.976	0.986	0.951	0.955	0.951	0.952	0.928	0.955	0.955	0.955	0.948	0.968	0.979
HQ631374.1_PVY_NTNa	0.995	0.977	0.984	0.995	0.995	0.976	0.972	0.984	0.931	0.931	0.995	0.976	0.995	0.93	0.996	0.933	0.985	0.931	0.955	0.995	0.971	0.964	0.957	0.963	0.931	0.994	0.93	0.985	0.983	0.978	0.978	0.994	0.984	0.995	0.931	0.974	0.974	0.962	0.93	0.995	0.991	0.931	0.961	0.995	0.995	0.994	0.923	0.982	0.962
T21AI1.5T	0.99	0.984	0.979	0.99	0.99	0.987	0.968	0.979	0.938	0.938	0.99	0.987	0.99	0.937	0.991	0.941	0.988	0.938	0.963	0.99	0.965	0.971	0.966	0.972	0.937	0.991	0.937	0.979	0.982	0.99	0.973	0.989	0.979	0.99	0.938	0.982	0.981	0.973	0.936	0.99	0.986	0.938	0.956	0.99	0.99	0.99	0.931	0.98	0.969
HQ912899.1_PVY_O5	0.932	0.944	0.942	0.932	0.932	0.947	0.913	0.942	0.998	0.999	0.932	0.947	0.932	0.999	0.932	0.987	0.935	0.999	0.956	0.932	0.91	0.958	0.966	0.96	0.999	0.933	0.999	0.942	0.944	0.946	0.948	0.931	0.941	0.932	0.998	0.951	0.951	0.96	0.999	0.932	0.929	0.999	0.912	0.931	0.932	0.931	0.977	0.944	0.956
L21MI35V	1.0	0.98	0.988	1.0	1.0	0.978	0.975	0.988	0.933	0.933	1.0	0.977	1.0	0.932	0.998	0.935	0.986	0.933	0.956	1.0	0.972	0.966	0.958	0.964	0.932	0.998	0.932	0.989	0.985	0.979	0.982	0.997	0.988	1.0	0.933	0.975	0.975	0.963	0.931	0.997	0.994	0.933	0.962	0.997	1.0	0.997	0.925	0.985	0.963
T21MI27.2R	0.989	0.99	0.998	0.989	0.988	0.987	0.964	0.998	0.942	0.942	0.989	0.988	0.989	0.941	0.987	0.944	0.976	0.942	0.966	0.989	0.962	0.976	0.968	0.973	0.942	0.988	0.941	0.999	0.995	0.99	0.992	0.985	0.998	0.989	0.942	0.964	0.964	0.974	0.941	0.986	0.983	0.941	0.955	0.987	0.989	0.986	0.934	0.995	0.973
KC296438.1_PVY_SYR-II	0.98	0.994	0.991	0.981	0.98	0.994	0.96	0.99	0.946	0.946	0.98	0.993	0.98	0.945	0.981	0.951	0.983	0.946	0.973	0.98	0.958	0.979	0.975	0.979	0.945	0.982	0.945	0.991	0.992	0.994	0.985	0.98	0.99	0.98	0.946	0.971	0.971	0.98	0.944	0.981	0.977	0.945	0.952	0.98	0.981	0.98	0.94	0.992	0.977
AJ439544.2_PVY_C	0.922	0.927	0.926	0.922	0.921	0.931	0.912	0.926	0.943	0.943	0.922	0.93	0.922	0.943	0.921	0.946	0.925	0.943	0.93	0.922	0.91	0.933	0.935	0.932	0.943	0.921	0.943	0.927	0.927	0.93	0.928	0.92	0.925	0.922	0.943	0.929	0.929	0.933	0.943	0.921	0.918	0.944	0.915	0.92	0.922	0.92	0.936	0.926	0.934
T21AI4.2R	0.989	0.991	0.998	0.99	0.989	0.988	0.964	0.999	0.943	0.943	0.989	0.988	0.989	0.942	0.987	0.945	0.976	0.943	0.967	0.989	0.962	0.976	0.968	0.974	0.942	0.988	0.942	1.0	0.996	0.99	0.993	0.986	0.998	0.989	0.943	0.964	0.964	0.974	0.941	0.986	0.984	0.942	0.956	0.987	0.989	0.986	0.934	0.996	0.973
HE608964.1_PVY_N-Wi	0.958	0.973	0.967	0.959	0.958	0.977	0.937	0.968	0.956	0.956	0.958	0.976	0.958	0.955	0.959	0.961	0.959	0.956	0.984	0.958	0.935	0.99	0.987	0.992	0.955	0.96	0.955	0.969	0.971	0.976	0.962	0.958	0.968	0.958	0.955	0.981	0.981	0.992	0.954	0.959	0.955	0.955	0.929	0.958	0.959	0.958	0.951	0.971	0.983
L21AL5V	0.988	0.99	0.997	0.989	0.988	0.987	0.964	0.998	0.942	0.942	0.988	0.988	0.988	0.941	0.986	0.944	0.976	0.942	0.966	0.988	0.961	0.976	0.968	0.973	0.942	0.987	0.942	0.999	0.995	0.989	0.992	0.985	0.997	0.988	0.943	0.964	0.963	0.974	0.941	0.985	0.983	0.942	0.955	0.986	0.988	0.985	0.934	0.995	0.973
AM113988.1_PVY_261-4	0.958	0.972	0.968	0.959	0.958	0.976	0.937	0.968	0.964	0.964	0.958	0.976	0.958	0.963	0.959	0.971	0.96	0.964	0.985	0.958	0.935	0.989	0.994	0.99	0.964	0.959	0.963	0.969	0.97	0.975	0.971	0.958	0.968	0.958	0.964	0.982	0.981	0.99	0.963	0.959	0.956	0.963	0.931	0.958	0.959	0.958	0.96	0.971	0.983
HQ912877.1_PVY_O5	0.933	0.944	0.942	0.933	0.932	0.947	0.914	0.942	0.998	0.999	0.933	0.948	0.933	0.999	0.933	0.987	0.936	0.999	0.957	0.933	0.911	0.959	0.966	0.961	0.999	0.934	0.999	0.943	0.944	0.947	0.948	0.932	0.942	0.933	0.999	0.952	0.951	0.96	0.998	0.932	0.93	0.999	0.913	0.932	0.933	0.932	0.977	0.944	0.956
L22ML7.1T	0.986	0.991	0.996	0.986	0.986	0.988	0.963	0.996	0.943	0.943	0.986	0.988	0.986	0.942	0.986	0.946	0.976	0.943	0.968	0.986	0.96	0.975	0.969	0.974	0.943	0.986	0.943	0.997	0.996	0.99	0.991	0.984	0.996	0.986	0.944	0.964	0.963	0.974	0.942	0.985	0.981	0.943	0.954	0.985	0.986	0.985	0.935	0.996	0.973
L21AI3V	0.989	0.99	1.0	0.989	0.988	0.988	0.965	0.998	0.942	0.942	0.989	0.988	0.989	0.941	0.987	0.944	0.977	0.942	0.966	0.989	0.963	0.976	0.968	0.973	0.942	0.988	0.941	0.999	0.995	0.99	0.992	0.985	0.998	0.989	0.942	0.964	0.964	0.974	0.941	0.986	0.983	0.941	0.955	0.987	0.989	0.986	0.934	0.995	0.973
AB461454.1_PVY_SYR-III	0.972	0.99	0.982	0.973	0.972	0.991	0.951	0.983	0.952	0.952	0.972	0.993	0.972	0.951	0.973	0.956	0.974	0.952	0.968	0.972	0.949	0.975	0.98	0.976	0.952	0.974	0.951	0.983	0.986	0.993	0.986	0.972	0.982	0.972	0.952	0.965	0.964	0.977	0.951	0.972	0.97	0.951	0.944	0.972	0.973	0.972	0.945	0.985	0.973
T21ML36.2T	0.989	0.99	0.998	0.99	0.989	0.987	0.964	0.998	0.942	0.942	0.989	0.988	0.989	0.941	0.987	0.944	0.976	0.942	0.966	0.989	0.962	0.976	0.968	0.973	0.942	0.988	0.942	0.999	0.995	0.99	0.992	0.986	0.998	0.989	0.943	0.964	0.964	0.974	0.941	0.986	0.984	0.942	0.956	0.987	0.989	0.986	0.934	0.995	0.973
HQ912866.1_PVY_N:O	0.975	0.967	0.964	0.974	0.974	0.971	0.953	0.964	0.951	0.951	0.975	0.97	0.975	0.95	0.975	0.958	0.975	0.951	0.98	0.975	0.952	0.985	0.981	0.986	0.951	0.976	0.951	0.964	0.965	0.971	0.958	0.974	0.964	0.975	0.951	0.999	0.998	0.986	0.95	0.975	0.971	0.951	0.943	0.975	0.975	0.974	0.946	0.966	0.979
AY884985.1_PVY_N:O	0.974	0.966	0.964	0.974	0.974	0.97	0.953	0.963	0.951	0.951	0.974	0.969	0.974	0.95	0.975	0.957	0.975	0.951	0.979	0.974	0.951	0.984	0.98	0.985	0.951	0.975	0.95	0.964	0.965	0.97	0.958	0.974	0.964	0.974	0.951	0.998	0.997	0.985	0.95	0.975	0.971	0.951	0.942	0.974	0.975	0.974	0.945	0.965	0.978
JQ971975.1_PVY_NE-11	0.97	0.954	0.961	0.971	0.97	0.953	0.991	0.96	0.911	0.911	0.97	0.952	0.97	0.911	0.97	0.913	0.965	0.912	0.935	0.97	0.985	0.941	0.934	0.94	0.911	0.969	0.911	0.961	0.96	0.954	0.954	0.968	0.96	0.97	0.912	0.95	0.95	0.94	0.91	0.969	0.966	0.911	0.975	0.969	0.971	0.969	0.903	0.959	0.943
HQ912888.1_PVY_O	0.934	0.948	0.944	0.934	0.933	0.951	0.915	0.944	0.987	0.987	0.934	0.951	0.934	0.987	0.934	0.996	0.939	0.987	0.964	0.934	0.912	0.964	0.971	0.965	0.987	0.935	0.987	0.945	0.946	0.95	0.95	0.933	0.944	0.934	0.987	0.957	0.956	0.966	0.986	0.933	0.931	0.987	0.914	0.933	0.934	0.933	0.985	0.946	0.961
JF927761.1_PVY_NTNa	0.999	0.979	0.987	0.999	0.999	0.977	0.974	0.987	0.932	0.932	0.999	0.976	0.999	0.931	0.997	0.934	0.985	0.932	0.955	0.999	0.971	0.965	0.957	0.963	0.931	0.997	0.931	0.988	0.984	0.978	0.981	0.996	0.987	0.999	0.932	0.974	0.974	0.962	0.93	0.996	0.993	0.932	0.962	0.996	0.999	0.996	0.924	0.984	0.962
FJ204164.1_PVY_NTNa	0.998	0.98	0.987	0.998	0.998	0.978	0.974	0.987	0.933	0.933	0.998	0.978	0.998	0.932	0.999	0.935	0.986	0.933	0.957	0.998	0.972	0.966	0.959	0.964	0.933	0.997	0.932	0.988	0.986	0.98	0.981	0.997	0.987	0.998	0.933	0.976	0.976	0.964	0.932	0.998	0.993	0.933	0.962	0.999	0.998	0.998	0.925	0.985	0.964
KC296440.1_PVY_SYR-II	0.978	0.992	0.989	0.978	0.978	0.991	0.959	0.989	0.945	0.945	0.978	0.99	0.978	0.944	0.979	0.951	0.985	0.945	0.974	0.978	0.958	0.976	0.972	0.976	0.945	0.979	0.944	0.989	0.99	0.991	0.983	0.977	0.988	0.978	0.945	0.968	0.967	0.977	0.944	0.978	0.975	0.944	0.951	0.978	0.978	0.977	0.941	0.99	0.977
KY847988.1_PVY_Eu-N	0.975	0.958	0.964	0.974	0.974	0.957	0.991	0.964	0.912	0.912	0.975	0.956	0.975	0.911	0.975	0.915	0.968	0.913	0.937	0.975	0.991	0.945	0.937	0.943	0.912	0.974	0.912	0.965	0.963	0.959	0.958	0.973	0.964	0.975	0.913	0.954	0.954	0.943	0.911	0.975	0.971	0.912	0.981	0.974	0.975	0.973	0.904	0.962	0.945
JF927751.1_PVY_N-Wi	0.962	0.977	0.972	0.962	0.961	0.98	0.94	0.972	0.96	0.96	0.962	0.981	0.962	0.959	0.962	0.966	0.963	0.96	0.988	0.962	0.938	0.994	0.991	0.995	0.96	0.963	0.96	0.973	0.974	0.98	0.967	0.961	0.972	0.962	0.96	0.985	0.985	0.995	0.959	0.961	0.958	0.96	0.933	0.962	0.962	0.961	0.955	0.975	0.986
L21AI2.2T	0.985	0.992	0.995	0.986	0.985	0.989	0.962	0.995	0.944	0.944	0.985	0.992	0.985	0.943	0.986	0.946	0.976	0.944	0.968	0.985	0.96	0.976	0.97	0.976	0.943	0.985	0.943	0.996	0.997	0.99	0.991	0.984	0.995	0.985	0.944	0.964	0.964	0.976	0.942	0.985	0.981	0.943	0.954	0.985	0.986	0.985	0.935	0.996	0.975
AJ890342.1_PVY_NTNb	0.981	0.986	0.991	0.981	0.98	0.983	0.957	0.991	0.939	0.939	0.981	0.983	0.981	0.938	0.981	0.941	0.971	0.939	0.962	0.981	0.956	0.971	0.964	0.97	0.938	0.98	0.938	0.992	0.991	0.985	0.986	0.979	0.991	0.981	0.939	0.959	0.959	0.97	0.937	0.98	0.976	0.938	0.951	0.98	0.981	0.98	0.93	0.99	0.968
HQ912912.1_PVY_O5	0.931	0.943	0.94	0.932	0.931	0.945	0.913	0.94	0.994	0.994	0.931	0.946	0.931	0.994	0.931	0.987	0.935	0.994	0.955	0.931	0.91	0.957	0.965	0.959	0.995	0.932	0.995	0.941	0.942	0.945	0.946	0.93	0.94	0.931	0.994	0.95	0.95	0.959	0.995	0.931	0.928	0.995	0.912	0.931	0.932	0.931	0.976	0.943	0.955
T21MI28.2T	1.0	0.98	0.988	1.0	1.0	0.978	0.975	0.988	0.933	0.933	1.0	0.977	1.0	0.932	0.998	0.935	0.986	0.933	0.956	1.0	0.972	0.966	0.958	0.964	0.932	0.998	0.932	0.989	0.985	0.979	0.982	0.997	0.988	1.0	0.933	0.975	0.975	0.963	0.931	0.997	0.994	0.933	0.962	0.997	1.0	0.997	0.925	0.985	0.963
T21MI27.2T	1.0	0.98	0.989	0.999	0.999	0.978	0.975	0.988	0.933	0.933	1.0	0.978	1.0	0.932	0.998	0.935	0.986	0.933	0.957	1.0	0.973	0.966	0.958	0.964	0.933	0.999	0.932	0.989	0.986	0.98	0.983	0.996	0.989	1.0	0.933	0.976	0.975	0.964	0.932	0.997	0.994	0.933	0.963	0.998	1.0	0.997	0.925	0.986	0.964
JQ969041.2_PVY_N-Wi	0.959	0.973	0.97	0.96	0.959	0.977	0.938	0.97	0.955	0.955	0.959	0.977	0.959	0.954	0.96	0.96	0.961	0.955	0.984	0.959	0.936	0.989	0.985	0.989	0.955	0.961	0.955	0.97	0.972	0.977	0.964	0.959	0.969	0.959	0.955	0.981	0.98	0.99	0.954	0.96	0.956	0.955	0.931	0.959	0.96	0.959	0.949	0.972	0.983
L21AL7V	0.998	0.98	0.987	0.998	0.998	0.978	0.974	0.986	0.933	0.933	0.998	0.977	0.998	0.932	0.998	0.935	0.987	0.933	0.957	0.998	0.971	0.965	0.958	0.964	0.933	0.997	0.932	0.987	0.985	0.979	0.981	0.996	0.987	0.998	0.933	0.975	0.975	0.963	0.932	0.997	0.993	0.933	0.961	0.997	0.998	0.996	0.925	0.985	0.964
JQ924288.1_PVY_N-Wi	0.963	0.978	0.973	0.963	0.963	0.982	0.942	0.973	0.961	0.961	0.963	0.982	0.963	0.96	0.964	0.966	0.964	0.961	0.989	0.963	0.94	0.996	0.992	0.997	0.96	0.964	0.96	0.974	0.976	0.982	0.968	0.962	0.973	0.963	0.96	0.986	0.986	0.997	0.96	0.963	0.96	0.96	0.935	0.963	0.963	0.963	0.955	0.976	0.988
L21MI36V	1.0	0.98	0.988	1.0	1.0	0.978	0.975	0.988	0.933	0.933	1.0	0.977	1.0	0.932	0.998	0.935	0.986	0.933	0.956	1.0	0.972	0.966	0.958	0.964	0.932	0.998	0.932	0.989	0.985	0.979	0.982	0.997	0.988	1.0	0.933	0.975	0.975	0.963	0.931	0.997	0.994	0.933	0.962	0.997	1.0	0.997	0.925	0.985	0.963
KC296435.1_PVY_SYR-I	0.988	0.979	0.978	0.988	0.988	0.978	0.968	0.977	0.934	0.934	0.988	0.977	0.988	0.933	0.989	0.939	0.992	0.934	0.962	0.988	0.967	0.964	0.959	0.964	0.934	0.989	0.934	0.977	0.978	0.979	0.971	0.987	0.977	0.988	0.935	0.977	0.976	0.965	0.933	0.988	0.984	0.934	0.957	0.988	0.988	0.987	0.929	0.977	0.966
L21ML41.1T	0.977	0.967	0.966	0.977	0.977	0.972	0.955	0.966	0.951	0.951	0.977	0.971	0.977	0.95	0.976	0.956	0.974	0.951	0.978	0.977	0.953	0.986	0.98	0.987	0.951	0.978	0.951	0.967	0.967	0.972	0.96	0.975	0.966	0.977	0.951	0.996	0.996	0.986	0.95	0.976	0.973	0.951	0.944	0.976	0.977	0.976	0.945	0.966	0.978
AJ890344.1_PVY_NTNa	0.992	0.975	0.981	0.992	0.992	0.973	0.968	0.981	0.928	0.928	0.992	0.972	0.992	0.927	0.993	0.93	0.981	0.928	0.952	0.992	0.967	0.96	0.952	0.959	0.928	0.991	0.927	0.982	0.98	0.974	0.975	0.991	0.981	0.992	0.928	0.97	0.969	0.958	0.927	0.992	0.988	0.928	0.957	0.992	0.992	0.992	0.92	0.979	0.959
AB331515.1_PVY_NA-N	0.961	0.947	0.954	0.961	0.961	0.947	0.981	0.954	0.912	0.912	0.961	0.946	0.961	0.911	0.961	0.914	0.955	0.912	0.929	0.961	0.977	0.936	0.929	0.934	0.912	0.96	0.911	0.955	0.953	0.948	0.95	0.96	0.954	0.961	0.912	0.942	0.943	0.935	0.911	0.961	0.958	0.912	0.994	0.96	0.962	0.96	0.903	0.952	0.937
HQ912881.1_PVY_O5	0.932	0.943	0.941	0.932	0.931	0.946	0.913	0.941	0.998	0.998	0.932	0.947	0.932	0.999	0.932	0.987	0.935	0.998	0.956	0.932	0.91	0.958	0.966	0.96	0.999	0.933	0.999	0.942	0.943	0.946	0.947	0.931	0.941	0.932	0.998	0.951	0.95	0.96	1.0	0.931	0.929	0.999	0.912	0.931	0.932	0.931	0.977	0.944	0.955
T21AI1.6T	0.99	0.984	0.978	0.989	0.989	0.988	0.968	0.978	0.938	0.938	0.99	0.987	0.99	0.937	0.99	0.942	0.988	0.938	0.964	0.99	0.965	0.972	0.967	0.972	0.938	0.991	0.937	0.979	0.982	0.989	0.973	0.989	0.979	0.99	0.938	0.982	0.982	0.973	0.937	0.989	0.986	0.938	0.956	0.99	0.99	0.99	0.931	0.98	0.969
FJ643479.1_PVY_O	0.935	0.949	0.945	0.935	0.935	0.951	0.916	0.945	0.987	0.987	0.935	0.952	0.935	0.987	0.935	0.998	0.94	0.987	0.964	0.935	0.914	0.965	0.972	0.967	0.988	0.936	0.987	0.946	0.947	0.951	0.952	0.934	0.945	0.935	0.987	0.957	0.957	0.966	0.987	0.935	0.932	0.987	0.915	0.934	0.935	0.934	0.986	0.947	0.962
AY745492.1_PVY_N:O	0.974	0.966	0.963	0.974	0.974	0.97	0.952	0.963	0.951	0.951	0.974	0.969	0.974	0.95	0.975	0.957	0.975	0.951	0.979	0.974	0.95	0.984	0.98	0.985	0.95	0.975	0.95	0.963	0.964	0.97	0.958	0.973	0.963	0.974	0.95	0.998	0.998	0.985	0.949	0.974	0.97	0.951	0.941	0.974	0.974	0.973	0.946	0.965	0.978
T21AL7.1T	0.964	0.978	0.974	0.964	0.964	0.982	0.943	0.974	0.961	0.961	0.964	0.982	0.964	0.96	0.965	0.966	0.964	0.961	0.989	0.964	0.941	0.995	0.992	0.997	0.96	0.965	0.96	0.975	0.977	0.982	0.969	0.963	0.974	0.964	0.96	0.986	0.986	0.996	0.96	0.964	0.96	0.96	0.936	0.964	0.964	0.964	0.955	0.977	0.987
JQ969036.2_PVY_Eu-N	0.97	0.953	0.96	0.969	0.969	0.952	0.985	0.959	0.908	0.908	0.97	0.951	0.97	0.907	0.97	0.911	0.963	0.909	0.933	0.97	0.986	0.94	0.933	0.938	0.908	0.969	0.908	0.96	0.959	0.953	0.954	0.968	0.96	0.97	0.909	0.949	0.949	0.938	0.907	0.969	0.965	0.908	0.974	0.969	0.97	0.968	0.9	0.959	0.94
JF795485.1_PVY_N-Wi	0.964	0.978	0.974	0.964	0.963	0.982	0.942	0.974	0.961	0.961	0.964	0.981	0.964	0.96	0.964	0.968	0.966	0.961	0.99	0.964	0.941	0.995	0.992	0.996	0.961	0.965	0.96	0.975	0.976	0.981	0.969	0.963	0.974	0.964	0.961	0.987	0.987	0.996	0.96	0.964	0.96	0.96	0.935	0.964	0.964	0.963	0.956	0.976	0.988
JQ969037.2_PVY_NTNb	0.985	0.978	0.987	0.984	0.984	0.976	0.959	0.986	0.931	0.931	0.985	0.976	0.985	0.93	0.983	0.934	0.971	0.931	0.955	0.985	0.957	0.964	0.957	0.962	0.931	0.983	0.931	0.987	0.984	0.978	0.981	0.981	0.987	0.985	0.932	0.96	0.96	0.962	0.93	0.982	0.979	0.931	0.951	0.982	0.984	0.982	0.924	0.984	0.961
HQ912895.1_PVY_O	0.935	0.949	0.945	0.936	0.935	0.951	0.916	0.945	0.987	0.987	0.935	0.952	0.935	0.987	0.935	0.999	0.941	0.987	0.964	0.935	0.913	0.965	0.972	0.966	0.987	0.937	0.987	0.945	0.946	0.951	0.951	0.934	0.944	0.935	0.987	0.958	0.958	0.966	0.986	0.935	0.932	0.987	0.915	0.935	0.936	0.935	0.986	0.947	0.962
HQ912863.1_PVY_N-Wi	0.962	0.975	0.972	0.962	0.961	0.979	0.943	0.972	0.961	0.961	0.962	0.979	0.962	0.96	0.962	0.968	0.966	0.961	0.994	0.962	0.94	0.993	0.99	0.994	0.961	0.963	0.96	0.973	0.974	0.979	0.967	0.96	0.972	0.962	0.961	0.985	0.985	0.994	0.96	0.961	0.958	0.96	0.935	0.961	0.962	0.961	0.958	0.975	0.988
T21AI2.4T	0.988	0.992	0.997	0.988	0.987	0.989	0.963	0.998	0.944	0.944	0.988	0.99	0.988	0.943	0.986	0.946	0.977	0.944	0.968	0.988	0.961	0.976	0.97	0.975	0.943	0.989	0.943	0.999	0.997	0.991	0.992	0.984	0.998	0.988	0.944	0.965	0.965	0.976	0.942	0.985	0.982	0.943	0.955	0.986	0.988	0.985	0.936	0.997	0.975
HQ912885.1_PVY_O5	0.932	0.944	0.942	0.933	0.932	0.947	0.915	0.942	0.997	0.999	0.932	0.947	0.932	0.998	0.932	0.987	0.935	0.999	0.956	0.932	0.911	0.959	0.966	0.96	0.998	0.933	0.998	0.943	0.944	0.947	0.948	0.931	0.942	0.932	0.999	0.951	0.951	0.96	0.998	0.932	0.929	0.998	0.914	0.932	0.933	0.932	0.977	0.944	0.956
T21AL7.1R	0.963	0.978	0.973	0.963	0.963	0.982	0.942	0.973	0.96	0.96	0.963	0.981	0.963	0.96	0.964	0.966	0.964	0.96	0.989	0.963	0.94	0.994	0.992	0.996	0.96	0.964	0.96	0.974	0.976	0.981	0.968	0.962	0.973	0.963	0.96	0.986	0.985	0.996	0.959	0.963	0.96	0.96	0.935	0.963	0.963	0.963	0.955	0.978	0.987
L21AI1.3T	0.989	0.991	0.998	0.99	0.989	0.988	0.965	0.998	0.943	0.943	0.989	0.988	0.989	0.942	0.988	0.945	0.977	0.943	0.967	0.989	0.963	0.976	0.968	0.974	0.942	0.988	0.942	0.999	0.995	0.989	0.992	0.986	0.998	0.989	0.943	0.966	0.965	0.974	0.941	0.987	0.984	0.942	0.956	0.987	0.99	0.987	0.934	0.996	0.974
T21AI3.1R	0.987	0.992	0.996	0.987	0.986	0.99	0.963	0.996	0.944	0.944	0.987	0.99	0.987	0.943	0.987	0.946	0.978	0.944	0.969	0.987	0.961	0.975	0.97	0.976	0.944	0.987	0.943	0.997	0.997	0.992	0.991	0.985	0.997	0.987	0.944	0.966	0.966	0.976	0.943	0.986	0.982	0.943	0.954	0.986	0.987	0.986	0.935	0.998	0.975
JF928458.1_PVY_E	0.993	0.975	0.983	0.993	0.993	0.975	0.973	0.982	0.929	0.929	0.993	0.974	0.993	0.928	0.993	0.931	0.982	0.929	0.953	0.993	0.968	0.961	0.954	0.96	0.929	0.992	0.928	0.983	0.98	0.976	0.976	0.992	0.982	0.993	0.929	0.971	0.971	0.96	0.928	0.992	0.989	0.929	0.958	0.992	0.993	0.992	0.921	0.98	0.96
KC634007.1_PVY_NTNa	0.998	0.98	0.987	0.997	0.997	0.978	0.974	0.986	0.932	0.932	0.998	0.978	0.998	0.931	0.999	0.935	0.986	0.932	0.957	0.998	0.972	0.965	0.958	0.964	0.932	0.997	0.932	0.987	0.986	0.98	0.981	0.997	0.987	0.998	0.933	0.976	0.975	0.964	0.931	0.997	0.993	0.932	0.962	0.998	0.998	0.998	0.924	0.985	0.964
L22AL2.3T	0.979	0.995	0.989	0.979	0.978	0.997	0.957	0.989	0.948	0.948	0.979	0.998	0.979	0.947	0.979	0.952	0.979	0.948	0.975	0.979	0.955	0.982	0.977	0.982	0.947	0.98	0.947	0.99	0.993	0.999	0.984	0.978	0.989	0.979	0.948	0.971	0.971	0.984	0.946	0.978	0.975	0.947	0.949	0.979	0.979	0.979	0.941	0.991	0.979
HE608963.1_PVY_N-Wi	0.96	0.974	0.969	0.96	0.959	0.978	0.938	0.97	0.957	0.957	0.96	0.978	0.96	0.956	0.96	0.963	0.961	0.957	0.986	0.96	0.936	0.992	0.988	0.993	0.957	0.961	0.956	0.971	0.972	0.978	0.965	0.959	0.97	0.96	0.957	0.983	0.983	0.993	0.956	0.96	0.956	0.956	0.931	0.96	0.96	0.959	0.952	0.972	0.985
L21AL6.1V	0.988	0.989	1.0	0.988	0.988	0.987	0.964	0.997	0.943	0.943	0.988	0.987	0.988	0.942	0.987	0.945	0.977	0.943	0.967	0.988	0.962	0.975	0.968	0.973	0.942	0.987	0.942	0.998	0.995	0.989	0.992	0.985	0.998	0.988	0.943	0.965	0.965	0.973	0.941	0.986	0.982	0.942	0.955	0.986	0.988	0.985	0.934	0.996	0.972
HQ912878.1_PVY_O5	0.932	0.943	0.941	0.932	0.931	0.946	0.913	0.941	0.997	0.998	0.932	0.947	0.932	0.998	0.932	0.987	0.935	0.998	0.956	0.932	0.91	0.958	0.965	0.96	0.998	0.933	0.998	0.942	0.943	0.946	0.947	0.931	0.941	0.932	0.998	0.951	0.95	0.96	0.998	0.931	0.929	0.998	0.912	0.931	0.932	0.931	0.977	0.944	0.955
GQ200836.1_PVY_SYR-I	0.988	0.98	0.978	0.987	0.987	0.98	0.969	0.976	0.935	0.935	0.988	0.978	0.988	0.934	0.988	0.94	0.995	0.935	0.963	0.988	0.968	0.964	0.96	0.965	0.934	0.989	0.934	0.977	0.978	0.98	0.971	0.987	0.977	0.988	0.935	0.978	0.977	0.966	0.933	0.988	0.984	0.935	0.958	0.988	0.988	0.987	0.93	0.978	0.967
HQ912870.1_PVY_N:O	0.975	0.967	0.964	0.974	0.974	0.971	0.953	0.964	0.952	0.952	0.975	0.97	0.975	0.951	0.975	0.958	0.976	0.952	0.98	0.975	0.951	0.985	0.981	0.986	0.952	0.976	0.951	0.964	0.965	0.971	0.958	0.974	0.964	0.975	0.952	0.999	0.998	0.986	0.951	0.975	0.971	0.952	0.942	0.975	0.975	0.974	0.947	0.966	0.979
T21AI3.2R	0.98	0.994	0.99	0.98	0.98	0.996	0.958	0.99	0.947	0.947	0.98	0.997	0.98	0.946	0.98	0.951	0.979	0.947	0.975	0.98	0.955	0.981	0.977	0.982	0.947	0.981	0.947	0.991	0.991	0.998	0.984	0.979	0.99	0.98	0.948	0.972	0.972	0.983	0.946	0.979	0.976	0.947	0.948	0.979	0.98	0.979	0.941	0.991	0.978
HQ912891.1_PVY_O	0.937	0.95	0.947	0.937	0.937	0.953	0.917	0.947	0.989	0.989	0.937	0.953	0.937	0.989	0.937	0.993	0.94	0.989	0.962	0.937	0.912	0.964	0.971	0.965	0.989	0.938	0.989	0.948	0.949	0.953	0.953	0.936	0.947	0.937	0.989	0.957	0.956	0.965	0.988	0.936	0.934	0.989	0.915	0.936	0.937	0.936	0.982	0.949	0.961
T21MI25.2T	1.0	0.98	0.989	0.999	0.999	0.978	0.975	0.988	0.933	0.933	1.0	0.978	1.0	0.932	0.998	0.935	0.986	0.933	0.957	1.0	0.973	0.966	0.958	0.964	0.933	0.999	0.932	0.989	0.986	0.98	0.983	0.996	0.989	1.0	0.933	0.976	0.975	0.964	0.932	0.997	0.994	0.933	0.963	0.998	1.0	0.997	0.925	0.986	0.964
[truncated: 195 more columns]
